# Supplementary material for: Introduction of AGPAT3 gene as a regulator of cisplatin resistance in A2780 ovarian endometrioid carcinoma cell line
Source: PLoS One. 2025 Mar 10;20(3):e0318740. doi: 10.1371/journal.pone.0318740 (PMC11892817; doi:10.1371/journal.pone.0318740)
Supplement: S1 File — (XLSX) [file pone.0318740.s004.xlsx]

## Sheet: Upregulated genes
Gene ID	Base Mean	Log2(Fold-Change)	lfcSE	Wald Stat	P-Value	P-adj	Gene Name
ENSG00000287853	453.649	11.3496	0.401825	28.2452	1.62978e-175	2.9619e-173	ENSG00000287853
ENSG00000136535	215.312	10.3569	0.414604	24.9801	1.0053e-137	1.2297e-135	TBR1
ENSG00000008513	190.756	10.2043	0.405599	25.1586	1.13649e-139	1.41743e-137	ST3GAL1
ENSG00000182240	268.888	9.59134	0.319036	30.0635	1.45636e-198	3.33822e-196	BACE2
ENSG00000131773	278.86	9.47707	0.306332	30.9373	3.76929e-210	9.49524e-208	KHDRBS3
ENSG00000158089	349.02	9.39762	0.287537	32.6832	2.7042e-234	8.60038e-232	GALNT14
ENSG00000184672	41.3293	8.45422	0.434618	19.4521	2.79976e-84	1.66435e-82	RALYL
ENSG00000020633	218.34	8.2628	0.241764	34.1772	5.284e-256	1.86723e-253	RUNX3
ENSG00000131196	80.5132	8.15034	0.362806	22.4647	9.18889e-112	7.74149e-110	NFATC1
ENSG00000288714	23.4995	8.02705	0.44603	17.9966	2.06967e-72	1.02051e-70	ENSG00000288714
ENSG00000233338	31.4437	7.9316	0.726087	10.9238	8.87366e-28	1.49321e-26	TLR8-AS1
ENSG00000198739	112.503	7.84725	0.463994	16.9124	3.64434e-64	1.53261e-62	LRRTM3
ENSG00000198879	55.4913	7.8325	0.359475	21.7887	2.96713e-105	2.31573e-103	SFMBT2
ENSG00000162722	27.8623	7.75327	0.420901	18.4207	8.97115e-76	4.62988e-74	TRIM58
ENSG00000224076	23.3563	7.65331	0.717466	10.6671	1.45027e-26	2.30332e-25	ENSG00000224076
ENSG00000186297	131.49	7.59995	0.255713	29.7206	4.15601e-194	9.11564e-192	GABRA5
ENSG00000233608	42.208	7.58541	0.405466	18.7079	4.26949e-78	2.29659e-76	TWIST2
ENSG00000142611	49.3567	7.43898	0.38567	19.2885	6.71524e-83	3.88309e-81	PRDM16
ENSG00000143674	14.536	7.12806	0.663716	10.7396	6.63138e-27	1.07672e-25	MAP3K21
ENSG00000141682	57.6615	6.9639	0.321291	21.6748	3.54997e-104	2.72876e-102	PMAIP1
ENSG00000239268	11.8326	6.95695	0.964197	7.21528	5.38228e-13	4.09392e-12	ENSG00000239268
ENSG00000181982	43.4955	6.90758	0.36888	18.7258	3.04939e-78	1.65428e-76	CCDC149
ENSG00000182771	40.7358	6.87918	0.380973	18.0568	6.96899e-73	3.46312e-71	GRID1
ENSG00000135272	320.583	6.87684	0.417005	16.491	4.25676e-61	1.73011e-59	MDFIC
ENSG00000155897	13.2668	6.84555	0.656616	10.4255	1.89685e-25	2.86079e-24	ADCY8
ENSG00000196611	1860.91	6.56867	0.278648	23.5734	7.22259e-123	7.20645e-121	MMP1
ENSG00000243479	10.7059	6.53545	0.500584	13.0557	5.89859e-39	1.4656e-37	MNX1-AS1
ENSG00000130675	13.2136	6.50512	0.479285	13.5726	5.82551e-42	1.58353e-40	MNX1
ENSG00000152953	17.2921	6.35757	0.409625	15.5205	2.52268e-54	8.9269e-53	STK32B
ENSG00000232337	11.7463	6.31911	0.807788	7.82274	5.16871e-15	4.50368e-14	LOC100131736
ENSG00000070159	278.183	6.30485	0.331281	19.0317	9.31249e-81	5.27701e-79	PTPN3
ENSG00000101916	9.83375	6.22621	0.91997	6.76784	1.30721e-11	8.92871e-11	TLR8
ENSG00000165164	41.2002	6.21007	0.268859	23.0979	4.86507e-118	4.51759e-116	CFAP47
ENSG00000066468	30.7191	6.20943	0.477453	13.0053	1.14118e-38	2.80804e-37	FGFR2
ENSG00000124818	8.54189	6.19683	0.645967	9.5931	8.54774e-22	1.09562e-20	OPN5
ENSG00000156689	31.9762	6.16998	0.307011	20.0969	7.85459e-90	5.11111e-88	GLYATL2
ENSG00000130558	12.6945	6.11404	0.444795	13.7458	5.39997e-43	1.51146e-41	OLFM1
ENSG00000260807	105.39	6.07788	0.32559	18.6673	9.13236e-78	4.87117e-76	CEROX1
ENSG00000197635	6.85944	6.0589	0.580996	10.4285	1.83807e-25	2.77709e-24	DPP4
ENSG00000124225	7.70632	6.03445	0.464219	12.9991	1.23742e-38	3.04191e-37	PMEPA1
ENSG00000123407	8.99595	6.02996	0.439431	13.7222	7.47668e-43	2.07901e-41	HOXC12
ENSG00000177133	5.44123	5.92048	0.510087	11.6068	3.80575e-31	7.27496e-30	PRDM16-DT
ENSG00000264315	6.27655	5.91855	0.691327	8.56114	1.11757e-17	1.1554e-16	ENSG00000264315
ENSG00000152495	136.697	5.84562	0.339436	17.2216	1.82883e-66	8.17767e-65	CAMK4
ENSG00000254416	12.7191	5.77316	0.659331	8.7561	2.0213e-18	2.18007e-17	ENSG00000254416
ENSG00000125735	9.58956	5.76742	0.646036	8.92739	4.36171e-19	4.88231e-18	TNFSF14
ENSG00000185565	43.1082	5.76246	0.250348	23.0178	3.09208e-117	2.84014e-115	LSAMP
ENSG00000239997	5.59341	5.72135	0.671712	8.51756	1.62952e-17	1.66706e-16	FCF1P3
ENSG00000162407	10.3875	5.68855	0.39226	14.502	1.17667e-47	3.67338e-46	PLPP3
ENSG00000260230	9.0175	5.6862	0.635098	8.95327	3.45118e-19	3.88877e-18	FRRS1L
ENSG00000137449	20.0198	5.65755	0.322632	17.5356	7.6615e-69	3.54421e-67	CPEB2
ENSG00000071575	11.7996	5.59987	0.403081	13.8927	7.01597e-44	1.9945e-42	TRIB2
ENSG00000163508	390.466	5.58346	0.224955	24.8203	5.41141e-136	6.49445e-134	EOMES
ENSG00000235592	7.69373	5.56844	0.662303	8.4077	4.1814e-17	4.16715e-16	ENSG00000235592
ENSG00000228714	16.1115	5.55452	0.625368	8.882	6.56671e-19	7.27687e-18	ENSG00000228714
ENSG00000241213	4.38359	5.53143	0.850169	6.50627	7.70389e-11	4.92983e-10	LINC02024
ENSG00000120149	8.53309	5.51223	0.608643	9.05659	1.3459e-19	1.55089e-18	MSX2
ENSG00000231216	5.91831	5.50487	0.687857	8.00293	1.21493e-15	1.10201e-14	GS1-600G8.3
ENSG00000196664	4.98636	5.44399	0.651641	8.35426	6.58416e-17	6.47799e-16	TLR7
ENSG00000050628	112.055	5.43182	0.844838	6.42943	1.28087e-10	8.00716e-10	PTGER3
ENSG00000234147	12.4417	5.40073	0.400464	13.4862	1.88623e-41	5.07844e-40	ENSG00000234147
ENSG00000214415	3.96309	5.38469	0.724083	7.43657	1.03333e-13	8.25985e-13	GNAT3
ENSG00000122641	243.956	5.3733	0.894022	6.01026	1.85229e-09	1.03147e-08	INHBA
ENSG00000137273	4.91366	5.36448	0.481575	11.1394	8.06265e-29	1.41572e-27	FOXF2
ENSG00000255299	4.63033	5.34464	0.580276	9.21051	3.2459e-20	3.86456e-19	ENSG00000255299
ENSG00000159184	42.7037	5.3241	0.662521	8.03612	9.27245e-16	8.45891e-15	HOXB13
ENSG00000166073	116.149	5.31839	0.129369	41.1104	0	0	GPR176
ENSG00000197182	34.6177	5.31519	0.248241	21.4114	1.04706e-101	7.74429e-100	MIRLET7BHG
ENSG00000269933	3.74432	5.27086	0.682144	7.7269	1.10194e-14	9.35807e-14	ENSG00000269933
ENSG00000150630	257.011	5.19913	0.112311	46.2923	0	0	VEGFC
ENSG00000119042	14.8724	5.19156	0.320992	16.1735	7.75949e-59	2.98676e-57	SATB2
ENSG00000080493	175.913	5.1843	0.789336	6.56794	5.10178e-11	3.30712e-10	SLC4A4
ENSG00000285722	4.57311	5.17552	0.468718	11.0419	2.39963e-28	4.14205e-27	LOC124905143
ENSG00000005513	179.88	5.17431	0.398462	12.9857	1.47485e-38	3.61857e-37	SOX8
ENSG00000160216	146.709	5.13706	0.123195	41.6986	0	0	AGPAT3
ENSG00000261220	6.24835	5.06482	0.4208	12.0362	2.29378e-33	4.76024e-32	ENSG00000261220
ENSG00000234257	3.58175	5.05493	1.36799	3.69514	0.000219764	0.000653666	SOD2P1
ENSG00000224271	6.90446	5.01639	0.583275	8.60039	7.94422e-18	8.28041e-17	EPIC1
ENSG00000285549	4.5887	5.01221	0.639143	7.84208	4.43142e-15	3.87986e-14	ENSG00000285549
ENSG00000164116	267.483	4.98265	0.529103	9.41716	4.63465e-21	5.74376e-20	GUCY1A1
ENSG00000151632	16.6992	4.9703	0.312112	15.9247	4.26761e-57	1.60149e-55	AKR1C2
ENSG00000152969	3.92619	4.93542	0.527035	9.3645	7.64136e-21	9.35607e-20	JAKMIP1
ENSG00000247774	97.032	4.93454	0.582127	8.47674	2.31586e-17	2.34563e-16	PCED1B-AS1
ENSG00000268089	8.45936	4.93342	0.394247	12.5135	6.29681e-36	1.41778e-34	GABRQ
ENSG00000157152	104.078	4.92293	0.574082	8.5753	9.88261e-18	1.02588e-16	SYN2
ENSG00000289596	3.13659	4.89996	0.643335	7.6165	2.60653e-14	2.16867e-13	ENSG00000289596
ENSG00000287283	4.93223	4.86685	0.885243	5.49775	3.84667e-08	1.85748e-07	ENSG00000287283
ENSG00000196557	388.81	4.85892	0.556996	8.72344	2.69879e-18	2.87905e-17	CACNA1H
ENSG00000013588	8.63894	4.85444	0.420695	11.5391	8.37917e-31	1.58743e-29	GPRC5A
ENSG00000288557	3.44116	4.84332	0.684533	7.07537	1.49051e-12	1.09731e-11	ENSG00000288557
ENSG00000001626	5.61045	4.81866	0.767863	6.27542	3.48694e-10	2.09885e-09	CFTR
ENSG00000272282	13.3712	4.81699	0.321545	14.9808	9.80819e-51	3.25358e-49	ENSG00000272282
ENSG00000269113	4.88469	4.79509	0.44489	10.7781	4.3662e-27	7.17168e-26	TRABD2B
ENSG00000163377	11.5292	4.78802	0.612784	7.81356	5.55964e-15	4.83108e-14	TAFA4
ENSG00000149968	8258.8	4.76636	0.0960275	49.6354	0	0	MMP3
ENSG00000137727	25.4918	4.76341	0.698739	6.81716	9.28595e-12	6.43767e-11	ARHGAP20
ENSG00000165868	43.4609	4.75325	0.654681	7.26041	3.85933e-13	2.96924e-12	HSPA12A
ENSG00000113657	61.1085	4.74503	0.273744	17.3338	2.61317e-67	1.17885e-65	DPYSL3
ENSG00000183072	63.4917	4.73056	0.186639	25.3461	9.93011e-142	1.28904e-139	NKX2-5
ENSG00000235601	3.81482	4.70592	0.6535	7.20111	5.97265e-13	4.52807e-12	BARX1-DT
ENSG00000244414	59.6283	4.70377	0.61608	7.635	2.25827e-14	1.88817e-13	CFHR1
ENSG00000131668	27.0774	4.70296	0.635026	7.40593	1.30237e-13	1.03648e-12	BARX1
ENSG00000272808	7.12454	4.68649	0.424419	11.0421	2.39325e-28	4.13383e-27	GCAWKR
ENSG00000245067	2.44327	4.64744	0.674531	6.88989	5.58358e-12	3.94839e-11	IGFBP7-AS1
ENSG00000183662	2.4281	4.61558	0.760918	6.0658	1.31296e-09	7.44994e-09	TAFA1
ENSG00000144339	29.9423	4.61389	0.5593	8.24941	1.59183e-16	1.53007e-15	TMEFF2
ENSG00000270615	2.61532	4.60807	1.16186	3.96613	7.30478e-05	0.000232378	SGO1P1
ENSG00000243658	2.29189	4.58978	1.05761	4.33976	1.42641e-05	5.00788e-05	MTND5P16
ENSG00000176927	38.7418	4.5704	0.192767	23.7094	2.88272e-124	2.95746e-122	EFCAB5
ENSG00000250192	2.26061	4.56892	0.764635	5.97529	2.29687e-09	1.26546e-08	ENSG00000250192
ENSG00000119771	71.585	4.56722	0.19276	23.6938	4.17281e-124	4.24675e-122	KLHL29
ENSG00000184156	3.49748	4.54042	0.638687	7.10899	1.16894e-12	8.67855e-12	KCNQ3
ENSG00000244675	2.70131	4.53205	0.487332	9.29971	1.40823e-20	1.70536e-19	ENSG00000244675
ENSG00000108176	175.685	4.52437	0.123115	36.749	1.20438e-295	5.57145e-293	DNAJC12
ENSG00000289959	2.67028	4.48423	0.658919	6.80544	1.0074e-11	6.96315e-11	ENSG00000289959
ENSG00000064195	37.3988	4.4665	0.492618	9.06686	1.22492e-19	1.41726e-18	DLX3
ENSG00000254877	2.55784	4.45718	0.583352	7.64063	2.16166e-14	1.81037e-13	LOC100422398
ENSG00000228707	3.84402	4.4546	0.637624	6.98624	2.82343e-12	2.03792e-11	ENSG00000228707
ENSG00000140090	83.847	4.45334	0.215577	20.6578	8.3025e-95	5.80331e-93	SLC24A4
ENSG00000121297	5.48505	4.4513	0.385412	11.5495	7.42674e-31	1.40804e-29	TSHZ3
ENSG00000140519	7.08615	4.44845	0.366827	12.1268	7.61303e-34	1.61685e-32	RHCG
ENSG00000146005	5.10307	4.42323	0.437886	10.1013	5.44978e-24	7.7463e-23	PSD2
ENSG00000136630	3.41658	4.41904	0.455825	9.6946	3.17874e-22	4.15819e-21	HLX
ENSG00000162849	8.61695	4.4074	0.574931	7.66597	1.77481e-14	1.49179e-13	KIF26B
ENSG00000152669	4.05691	4.39778	0.461397	9.53145	1.55105e-21	1.96825e-20	CCNO
ENSG00000185274	34.95	4.39617	0.720651	6.10028	1.05885e-09	6.06493e-09	GALNT17
ENSG00000198331	41.6433	4.37997	0.196495	22.2904	4.57654e-110	3.72016e-108	HYLS1
ENSG00000284648	3.05108	4.37466	0.626047	6.98775	2.79334e-12	2.01734e-11	ENSG00000284648
ENSG00000168404	49.5117	4.37133	0.430927	10.144	3.52281e-24	5.06675e-23	MLKL
ENSG00000148600	12.8339	4.34962	0.289303	15.0348	4.34284e-51	1.4558e-49	CDHR1
ENSG00000217684	1.85924	4.34152	0.526493	8.24612	1.63621e-16	1.57095e-15	RPS3AP24
ENSG00000187268	603.26	4.32772	0.819572	5.28046	1.2886e-07	5.83276e-07	FAM9C
ENSG00000107438	146.765	4.31218	0.864569	4.98767	6.11126e-07	2.56117e-06	PDLIM1
ENSG00000172830	77.3921	4.30014	0.200696	21.4262	7.61551e-102	5.68215e-100	SSH3
ENSG00000262406	97.2088	4.2996	0.236876	18.1513	1.25394e-73	6.2803e-72	MMP12
ENSG00000261030	2.14789	4.28615	0.708956	6.04572	1.48743e-09	8.36714e-09	ENSG00000261030
ENSG00000154930	72.5682	4.28418	0.124885	34.305	6.62067e-258	2.40642e-255	ACSS1
ENSG00000224467	3.64708	4.25283	0.987404	4.30708	1.65422e-05	5.75449e-05	ENSG00000224467
ENSG00000166501	42.533	4.24732	0.38409	11.0581	2.0022e-28	3.47017e-27	PRKCB
ENSG00000129295	4.80528	4.20636	0.450104	9.3453	9.16252e-21	1.11702e-19	DNAAF11
ENSG00000224116	1.70637	4.17188	0.658185	6.33847	2.32064e-10	1.41763e-09	INHBA-AS1
ENSG00000254717	14.9061	4.14175	0.330141	12.5454	4.21153e-36	9.55879e-35	ENSG00000254717
ENSG00000232667	8.85786	4.09952	0.726551	5.64244	1.67658e-08	8.42863e-08	ENSG00000232667
ENSG00000186564	3.92544	4.06656	0.476903	8.52702	1.5017e-17	1.53939e-16	FOXD2
ENSG00000164393	2.50605	4.0618	0.844483	4.80981	1.51077e-06	6.02297e-06	ADGRF2
ENSG00000228033	2.20722	4.06004	0.625581	6.49003	8.58179e-11	5.46271e-10	LOC105369165
ENSG00000285960	1.54143	4.05487	0.828452	4.89451	9.85513e-07	4.02091e-06	ENSG00000285960
ENSG00000233611	2.49057	4.05379	0.518986	7.81098	5.67464e-15	4.92428e-14	ENSG00000233611
ENSG00000237943	17.9572	4.05185	0.347241	11.6687	1.84225e-31	3.56715e-30	PRKCQ-AS1
ENSG00000280109	4.13137	4.04046	0.560783	7.20504	5.80264e-13	4.40443e-12	PLAC4
ENSG00000101440	17.9251	4.02912	0.214065	18.8219	4.99256e-79	2.77956e-77	ASIP
ENSG00000075643	64.1399	4.02833	0.47081	8.55615	1.16697e-17	1.20451e-16	MOCOS
ENSG00000238562	2.58495	4.02792	0.678802	5.93387	2.95874e-09	1.61128e-08	RNU7-159P
ENSG00000118407	115.616	4.01071	0.625049	6.41664	1.39317e-10	8.68149e-10	FILIP1
ENSG00000069188	87.9482	4.00265	0.205078	19.5177	7.76037e-85	4.62405e-83	SDK2
ENSG00000141934	40.0113	4.00229	0.494499	8.09363	5.79107e-16	5.3579e-15	PLPP2
ENSG00000287972	5.64827	3.99556	0.520231	7.68036	1.58639e-14	1.33783e-13	ENSG00000287972
ENSG00000013619	16.6042	3.97376	0.448904	8.85213	8.58623e-19	9.47352e-18	MAMLD1
ENSG00000242759	126.749	3.97239	0.527853	7.52555	5.24972e-14	4.27556e-13	ENSG00000242759
ENSG00000171794	2.62988	3.9659	0.736761	5.38288	7.33037e-08	3.41963e-07	UTF1
ENSG00000103449	58.6597	3.94067	0.43722	9.01301	2.00484e-19	2.28331e-18	SALL1
ENSG00000261713	6.98587	3.93819	0.720921	5.46273	4.68877e-08	2.23779e-07	SSTR5-AS1
ENSG00000137745	12.743	3.93286	0.381051	10.3211	5.65728e-25	8.38312e-24	MMP13
ENSG00000260951	1.65481	3.92934	0.797672	4.92601	8.39257e-07	3.45521e-06	ENSG00000260951
ENSG00000178919	18.2285	3.92028	0.21267	18.4337	7.05228e-76	3.64697e-74	FOXE1
ENSG00000170396	24.9236	3.90511	0.534262	7.30935	2.68439e-13	2.08865e-12	ZNF804A
ENSG00000125813	2.36965	3.90411	0.455557	8.56997	1.03508e-17	1.07316e-16	PAX1
ENSG00000289688	42.6286	3.89894	0.502396	7.76069	8.44659e-15	7.23348e-14	ENSG00000289688
ENSG00000151692	49.558	3.89845	0.146535	26.6042	6.06404e-156	9.12944e-154	RNF144A
ENSG00000291063	13.9592	3.89195	0.245536	15.8508	1.38774e-56	5.14699e-55	ENSG00000291063
ENSG00000180264	2.16207	3.8817	0.574384	6.75801	1.39898e-11	9.52738e-11	ADGRD2
ENSG00000135218	227.234	3.87814	0.924613	4.19434	2.73671e-05	9.24704e-05	CD36
ENSG00000166401	28.3659	3.86202	0.455103	8.48604	2.13795e-17	2.16717e-16	SERPINB8
ENSG00000163453	8.70107	3.85554	0.586399	6.57495	4.86696e-11	3.16054e-10	IGFBP7
ENSG00000214976	2.49751	3.85124	1.16697	3.30019	0.000966193	0.00257979	ENSG00000214976
ENSG00000127507	46.9762	3.85026	0.508719	7.56854	3.77453e-14	3.10292e-13	ADGRE2
ENSG00000060718	1664.09	3.84869	0.553623	6.95182	3.60594e-12	2.58294e-11	COL11A1
ENSG00000238243	1.39706	3.83549	0.679767	5.64235	1.6774e-08	8.43107e-08	OR2W3
ENSG00000196990	2.87728	3.82663	0.452784	8.45134	2.87976e-17	2.89947e-16	FAM163B
ENSG00000164761	2.08022	3.82516	0.568704	6.72611	1.74256e-11	1.17758e-10	TNFRSF11B
ENSG00000231528	6.25327	3.82442	0.395841	9.6615	4.39401e-22	5.69811e-21	FAM225A
ENSG00000180611	2.32611	3.82087	0.466406	8.19215	2.56593e-16	2.42245e-15	MB21D2
ENSG00000286359	1.50048	3.81366	0.714165	5.34003	9.29295e-08	4.28102e-07	LOC124902473
ENSG00000225299	1.76707	3.81072	0.780695	4.88118	1.05452e-06	4.28694e-06	ENSG00000225299
ENSG00000260209	1.3556	3.80632	0.693342	5.48982	4.02353e-08	1.93847e-07	ENSG00000260209
ENSG00000166106	18.2193	3.8036	0.68218	5.57566	2.466e-08	1.2157e-07	ADAMTS15
ENSG00000241787	1.48826	3.80122	1.06421	3.57187	0.00035444	0.00101732	MTND4P16
ENSG00000168672	85.4942	3.78671	0.590872	6.40869	1.4678e-10	9.12415e-10	LRATD2
ENSG00000162009	2.23221	3.77954	0.536316	7.04721	1.82535e-12	1.33493e-11	SSTR5
ENSG00000229436	1.30874	3.77244	0.908497	4.1524	3.2901e-05	0.000109798	ENSG00000229436
ENSG00000111799	2162.49	3.75596	0.502815	7.46986	8.02785e-14	6.47393e-13	COL12A1
ENSG00000182022	114.938	3.75427	0.84643	4.43541	9.18974e-06	3.30387e-05	CHST15
ENSG00000185551	122.49	3.742	0.131698	28.4135	1.37615e-177	2.53721e-175	NR2F2
ENSG00000285895	1.48275	3.73758	0.733741	5.09387	3.50821e-07	1.51621e-06	ENSG00000285895
ENSG00000235716	1.25771	3.71841	0.76112	4.88545	1.03195e-06	4.2023e-06	KRT18P46
ENSG00000133424	10.6026	3.71326	0.326532	11.3718	5.77686e-30	1.06123e-28	LARGE1
ENSG00000146122	4.40785	3.706	0.443216	8.36161	6.18662e-17	6.09158e-16	DAAM2
ENSG00000168481	7.07847	3.70326	0.411095	9.00827	2.09331e-19	2.38087e-18	LGI3
ENSG00000234602	1.59605	3.68922	0.522001	7.06746	1.57795e-12	1.15934e-11	MCIDAS
ENSG00000078081	29.6126	3.6852	0.315914	11.6652	1.91944e-31	3.71097e-30	LAMP3
ENSG00000289192	37.5109	3.65636	0.273281	13.3795	7.96839e-41	2.09659e-39	ENSG00000289192
ENSG00000113578	23.2023	3.65141	0.432652	8.43959	3.18445e-17	3.19487e-16	FGF1
ENSG00000132170	27.7012	3.64796	0.765714	4.76413	1.89674e-06	7.47295e-06	PPARG
ENSG00000182752	184.423	3.64455	0.271974	13.4003	6.01812e-41	1.59499e-39	PAPPA
ENSG00000162551	180.254	3.637	0.14233	25.5533	5.04007e-144	6.67887e-142	ALPL
ENSG00000183230	27.4566	3.63052	0.330659	10.9796	4.78789e-28	8.17024e-27	CTNNA3
ENSG00000288897	1.19467	3.62378	1.60366	2.25969	0.0238403	0.0480792	ENSG00000288897
ENSG00000070193	599.047	3.6234	0.0672412	53.8866	0	0	FGF10
ENSG00000196352	92.9678	3.62098	0.711639	5.08823	3.61428e-07	1.55835e-06	CD55
ENSG00000187164	118.838	3.61902	0.839375	4.31156	1.62105e-05	5.64451e-05	SHTN1
ENSG00000250298	1.59859	3.6161	0.689763	5.24252	1.58398e-07	7.08529e-07	GIMD1
ENSG00000145632	928.228	3.61405	0.132936	27.1863	9.41875e-163	1.52638e-160	PLK2
ENSG00000279712	1.18565	3.61305	0.803528	4.49649	6.90847e-06	2.52437e-05	ENSG00000279712
ENSG00000166033	61.7826	3.60928	0.757659	4.76373	1.90043e-06	7.48494e-06	HTRA1
ENSG00000150471	13.1055	3.58499	0.418245	8.57151	1.02136e-17	1.05937e-16	ADGRL3
ENSG00000049130	770.126	3.58193	0.110768	32.3372	2.10043e-229	6.36205e-227	KITLG
ENSG00000112378	277.685	3.57774	0.736048	4.86074	1.16947e-06	4.73124e-06	PERP
ENSG00000135917	1.37812	3.57429	0.611193	5.84806	4.97335e-09	2.64611e-08	SLC19A3
ENSG00000197261	1.19439	3.55495	0.689331	5.15709	2.50812e-07	1.10214e-06	C6orf141
ENSG00000248456	16.6062	3.5538	0.717132	4.95557	7.21178e-07	2.99525e-06	ENSG00000248456
ENSG00000213606	1.27222	3.54922	0.755176	4.69986	2.60346e-06	1.00531e-05	ENSG00000213606
ENSG00000215386	117.129	3.53549	0.302473	11.6886	1.45772e-31	2.83554e-30	MIR99AHG
ENSG00000167941	26.8211	3.53293	0.704366	5.01576	5.28235e-07	2.23031e-06	SOST
ENSG00000162434	2130.71	3.53141	0.20846	16.9405	2.26355e-64	9.58263e-63	JAK1
ENSG00000276521	10.3066	3.53136	0.6441	5.48262	4.19062e-08	2.01554e-07	ENSG00000276521
ENSG00000168874	1.03223	3.50679	0.64668	5.42275	5.8689e-08	2.77397e-07	ATOH8
ENSG00000124191	10.2384	3.50013	0.702007	4.9859	6.16741e-07	2.58343e-06	TOX2
ENSG00000112406	169.835	3.4923	0.156598	22.301	3.61165e-110	2.9547e-108	HECA
ENSG00000225953	1.50318	3.48588	0.60273	5.78348	7.3169e-09	3.81875e-08	SATB2-AS1
ENSG00000102683	29.3356	3.48486	0.402475	8.65858	4.77675e-18	5.02418e-17	SGCG
ENSG00000132334	15.6217	3.48476	0.352025	9.8992	4.19636e-23	5.70646e-22	PTPRE
ENSG00000112077	1.12535	3.47346	0.863649	4.02185	5.77431e-05	0.000186134	RHAG
ENSG00000164442	603.392	3.47203	0.0675577	51.3935	0	0	CITED2
ENSG00000162545	11.8056	3.46729	0.400713	8.65282	5.02443e-18	5.27814e-17	CAMK2N1
ENSG00000279844	1.05617	3.46118	1.17407	2.94803	0.0031981	0.00780821	ENSG00000279844
ENSG00000140961	42.4757	3.45128	0.300187	11.4971	1.36435e-30	2.56375e-29	OSGIN1
ENSG00000092345	1.84767	3.44655	0.549522	6.27191	3.5665e-10	2.14369e-09	DAZL
ENSG00000196139	20.3945	3.44089	0.299945	11.4718	1.82911e-30	3.41941e-29	AKR1C3
ENSG00000157168	15.3498	3.43276	0.401228	8.55563	1.17229e-17	1.20952e-16	NRG1
ENSG00000265625	4.14889	3.43171	0.431529	7.95244	1.82881e-15	1.63897e-14	ENSG00000265625
ENSG00000105976	23.6906	3.43	0.305214	11.238	2.65351e-29	4.74777e-28	MET
ENSG00000124302	0.971135	3.42864	0.58793	5.83171	5.48627e-09	2.90685e-08	CHST8
ENSG00000122877	50.9698	3.42557	0.514327	6.66028	2.73297e-11	1.81601e-10	EGR2
ENSG00000138311	8.55545	3.42326	0.537811	6.36518	1.95065e-10	1.19996e-09	ZNF365
ENSG00000169495	2.08758	3.40698	0.66221	5.14486	2.67721e-07	1.1728e-06	HTRA4
ENSG00000172985	60.8744	3.40686	0.111597	30.5283	1.09707e-204	2.65835e-202	SH3RF3
ENSG00000127955	985.558	3.39206	0.510047	6.65048	2.92131e-11	1.93358e-10	GNAI1
ENSG00000171056	59.851	3.39039	0.111864	30.3082	8.95126e-202	2.12848e-199	SOX7
ENSG00000136944	77.1783	3.38786	0.725328	4.67079	3.00039e-06	1.14968e-05	LMX1B
ENSG00000116729	103.977	3.38451	0.634832	5.33135	9.7485e-08	4.48357e-07	WLS
ENSG00000033122	182.176	3.38186	0.490985	6.8879	5.66221e-12	4.00066e-11	LRRC7
ENSG00000196586	406.398	3.37675	0.535426	6.30667	2.851e-10	1.72792e-09	MYO6
ENSG00000165895	2.82357	3.37602	0.485983	6.94679	3.73694e-12	2.67226e-11	ARHGAP42
ENSG00000143869	1.7634	3.37533	0.522007	6.46606	1.00593e-10	6.35557e-10	GDF7
ENSG00000111057	75.3445	3.36954	0.0972399	34.6519	4.1863e-263	1.58973e-260	KRT18
ENSG00000106689	3.08678	3.36951	0.53467	6.30204	2.93761e-10	1.77787e-09	LHX2
ENSG00000167600	31.1709	3.36881	0.239085	14.0904	4.34973e-45	1.28091e-43	CYP2S1
ENSG00000083454	26.576	3.36479	0.37123	9.0639	1.25873e-19	1.45308e-18	P2RX5
ENSG00000171798	34.4203	3.36412	0.558078	6.02805	1.65949e-09	9.30007e-09	KNDC1
ENSG00000110328	65.1249	3.35015	0.756201	4.43023	9.41317e-06	3.38228e-05	GALNT18
ENSG00000145431	606.819	3.34178	0.493982	6.76499	1.33321e-11	9.09895e-11	PDGFC
ENSG00000288952	1.95776	3.32929	0.594215	5.60284	2.10863e-08	1.04826e-07	ENSG00000288952
ENSG00000286186	1.49063	3.32066	0.802877	4.13595	3.53493e-05	0.000117522	ENSG00000286186
ENSG00000255189	1.3225	3.32021	0.776539	4.27566	1.90573e-05	6.57546e-05	GLYATL1P1
ENSG00000259863	3.52027	3.31529	0.506856	6.54088	6.11569e-11	3.94327e-10	ENSG00000259863
ENSG00000171811	14.1647	3.31475	0.577578	5.73905	9.52079e-09	4.90359e-08	CFAP46
ENSG00000290827	1.67193	3.31453	0.67618	4.90184	9.49429e-07	3.88053e-06	ENSG00000290827
ENSG00000155792	8.89953	3.30962	0.309589	10.6904	1.12939e-26	1.80383e-25	DEPTOR
ENSG00000256394	0.99366	3.29533	0.90545	3.63944	0.00027323	0.000798413	ASIC5
ENSG00000250917	6.83752	3.29465	0.335437	9.82197	9.05529e-23	1.21516e-21	ENSG00000250917
ENSG00000050555	229.446	3.28613	0.13066	25.1502	1.40552e-139	1.74442e-137	LAMC3
ENSG00000127863	819.552	3.27786	0.681795	4.80769	1.52683e-06	6.08509e-06	TNFRSF19
ENSG00000187955	34.5488	3.27125	0.62867	5.20345	1.95623e-07	8.67719e-07	COL14A1
ENSG00000168938	108.07	3.26993	0.528635	6.1856	6.18666e-10	3.62439e-09	PPIC
ENSG00000249203	1.45883	3.26818	0.593037	5.51091	3.56973e-08	1.72999e-07	ENSG00000249203
ENSG00000231942	6.79536	3.26706	0.442873	7.37697	1.61935e-13	1.28153e-12	ENSG00000231942
ENSG00000280105	1.18156	3.26484	1.32843	2.45767	0.013984	0.0297761	ENSG00000280105
ENSG00000203930	31.773	3.26302	0.280072	11.6507	2.27709e-31	4.38909e-30	LINC00632
ENSG00000248464	14.8845	3.24668	0.370898	8.75355	2.0675e-18	2.22707e-17	FGF10-AS1
ENSG00000186854	5.16907	3.24044	0.313912	10.3228	5.55975e-25	8.24821e-24	TRABD2A
ENSG00000125726	243.075	3.21775	0.101048	31.8438	1.6021e-222	4.47937e-220	CD70
ENSG00000270071	2.92028	3.20674	0.576309	5.56426	2.63263e-08	1.29434e-07	ENSG00000270071
ENSG00000185015	125.213	3.20645	0.427123	7.5071	6.04507e-14	4.90448e-13	CA13
ENSG00000258548	2.52668	3.20438	0.520489	6.15648	7.438e-10	4.3256e-09	LINC00645
ENSG00000116675	134.128	3.19775	0.942167	3.39404	0.000688709	0.00188681	DNAJC6
ENSG00000290884	3.80797	3.19695	0.564302	5.66531	1.46758e-08	7.41012e-08	ENSG00000290884
ENSG00000232192	1.2858	3.19509	1.0412	3.06866	0.00215018	0.00541012	KIF26B-AS1
ENSG00000254343	1.18572	3.19143	0.621492	5.13511	2.81984e-07	1.23316e-06	ENSG00000254343
ENSG00000249276	1.03711	3.184	0.789364	4.03363	5.49215e-05	0.000177669	ENSG00000249276
ENSG00000107104	200.737	3.15655	0.442238	7.13767	9.49256e-13	7.09e-12	KANK1
ENSG00000284606	3.58597	3.13715	0.461688	6.79494	1.08356e-11	7.47128e-11	ENSG00000284606
ENSG00000284636	4.35938	3.13046	0.64255	4.87193	1.10514e-06	4.48025e-06	ENSG00000284636
ENSG00000189337	87.5657	3.12659	0.140025	22.3288	1.93992e-110	1.60251e-108	KAZN
ENSG00000260916	260.705	3.12209	0.159334	19.5946	1.71903e-85	1.04137e-83	CCPG1
ENSG00000262966	1.07193	3.11572	0.771845	4.03672	5.4204e-05	0.000175593	LOC101928266
ENSG00000144290	5.79265	3.11156	0.46891	6.63573	3.22896e-11	2.13056e-10	SLC4A10
ENSG00000007944	45.9962	3.1017	0.278672	11.1303	8.93459e-29	1.56666e-27	MYLIP
ENSG00000134326	6.70412	3.09547	0.313956	9.85959	6.23024e-23	8.40488e-22	CMPK2
ENSG00000056291	5.65976	3.09314	0.340594	9.08161	1.06981e-19	1.24175e-18	NPFFR2
ENSG00000236062	1.31822	3.09023	0.617781	5.00215	5.66938e-07	2.38502e-06	ENSG00000236062
ENSG00000204148	0.823463	3.08457	1.09866	2.80758	0.00499157	0.0117343	LINC00474
ENSG00000234942	0.848093	3.08132	1.12901	2.72922	0.0063484	0.0145936	GRID1-AS1
ENSG00000182957	62.0461	3.07859	0.403623	7.62738	2.39569e-14	1.99913e-13	SPATA13
ENSG00000230109	1.25347	3.07645	0.657602	4.67829	2.89277e-06	1.11129e-05	LINC02643
ENSG00000153714	362.754	3.07259	0.42234	7.27516	3.46019e-13	2.67105e-12	LURAP1L
ENSG00000080224	88.4708	3.0724	0.472349	6.50452	7.79439e-11	4.98524e-10	EPHA6
ENSG00000255398	0.825129	3.07071	0.763131	4.02383	5.72601e-05	0.000184765	HCAR3
ENSG00000230964	0.840176	3.06708	1.05414	2.90954	0.00361959	0.00873336	ENSG00000230964
ENSG00000133216	72.0714	3.05083	0.163143	18.7003	4.92491e-78	2.64356e-76	EPHB2
ENSG00000155011	139.453	3.03307	0.450532	6.73221	1.67108e-11	1.13168e-10	DKK2
ENSG00000123364	3.11103	3.03251	0.42433	7.14658	8.89686e-13	6.65578e-12	HOXC13
ENSG00000159733	18.298	3.02273	0.320218	9.4396	3.742e-21	4.66019e-20	ZFYVE28
ENSG00000111490	61.8761	3.02054	0.249967	12.0838	1.28669e-33	2.69887e-32	TBC1D30
ENSG00000290357	1.17293	3.01278	0.589536	5.11043	3.21429e-07	1.39487e-06	ENSG00000290357
ENSG00000287786	0.893736	3.01199	1.30429	2.30929	0.0209278	0.0428199	ENSG00000287786
ENSG00000273079	55.4893	3.0106	0.461393	6.52503	6.79878e-11	4.36932e-10	GRIN2B
ENSG00000137726	1.25166	3.00961	0.633052	4.75413	1.99303e-06	7.8206e-06	FXYD6
ENSG00000265289	0.901876	3.00264	0.812826	3.69407	0.000220689	0.000656034	ENSG00000265289
ENSG00000011638	38.0273	2.99863	0.151221	19.8294	1.6592e-87	1.04492e-85	LDAF1
ENSG00000104327	17.101	2.98577	0.510262	5.85145	4.87316e-09	2.59661e-08	CALB1
ENSG00000100599	20.292	2.98226	0.565021	5.27814	1.30503e-07	5.90082e-07	RIN3
ENSG00000237174	0.890945	2.97234	1.1555	2.57234	0.0101015	0.0222271	ENSG00000237174
ENSG00000168505	2.86738	2.97175	0.520131	5.71346	1.10699e-08	5.66589e-08	GBX2
ENSG00000196844	0.92238	2.97027	0.767379	3.87067	0.000108537	0.000336483	PATE2
ENSG00000110031	195.678	2.96997	0.202956	14.6336	1.7157e-48	5.43619e-47	LPXN
ENSG00000095637	18.0546	2.96574	0.205645	14.4216	3.7831e-47	1.16812e-45	SORBS1
ENSG00000101096	88.7956	2.94777	0.114447	25.7566	2.71674e-146	3.65725e-144	NFATC2
ENSG00000171551	43.0608	2.9469	0.853754	3.45169	0.000557084	0.00154891	ECEL1
ENSG00000123594	0.871525	2.9449	0.902107	3.26446	0.00109671	0.00290209	ATXN3L
ENSG00000279981	0.751328	2.94402	1.07937	2.72754	0.00638094	0.0146631	ENSG00000279981
ENSG00000236671	40.3034	2.9432	0.145403	20.2416	4.21332e-91	2.80627e-89	ENSG00000236671
ENSG00000087495	2.82586	2.94041	0.463025	6.35043	2.14708e-10	1.3157e-09	PHACTR3
ENSG00000135549	14.8688	2.92649	0.275802	10.6108	2.65393e-26	4.17847e-25	PKIB
ENSG00000154237	93.2706	2.92637	0.66145	4.42418	9.68088e-06	3.47504e-05	LRRK1
ENSG00000256576	9.24772	2.92306	0.623303	4.68963	2.73701e-06	1.05387e-05	LINC02361
ENSG00000226985	12.5604	2.92232	0.571598	5.11255	3.17842e-07	1.38166e-06	LINC01203
ENSG00000238156	0.724979	2.91982	0.957001	3.05101	0.00228071	0.00571312	ENSG00000238156
ENSG00000164236	32.8117	2.90887	0.460211	6.32074	2.6032e-10	1.58301e-09	ANKRD33B
ENSG00000243020	1.40645	2.9059	0.701323	4.14346	3.42101e-05	0.000113987	RPL7P39
ENSG00000180999	7.29932	2.89845	0.335102	8.64945	5.17474e-18	5.43155e-17	C1orf105
ENSG00000101311	85.2481	2.88369	0.148974	19.3571	1.77756e-83	1.03969e-81	FERMT1
ENSG00000196932	113.717	2.88217	0.578149	4.98516	6.19103e-07	2.59161e-06	TMEM26
ENSG00000260552	0.99912	2.88006	0.658665	4.37256	1.22795e-05	4.34823e-05	COSMOC
ENSG00000084628	48.165	2.87751	0.132723	21.6805	3.13648e-104	2.41823e-102	NKAIN1
ENSG00000235205	3.87227	2.87241	0.661922	4.3395	1.42805e-05	5.01297e-05	ENSG00000235205
ENSG00000189149	3.68078	2.85993	0.575137	4.97262	6.60556e-07	2.75381e-06	ENSG00000189149
ENSG00000157654	345.514	2.85554	0.161226	17.7114	3.42429e-70	1.61941e-68	PALM2AKAP2
ENSG00000003137	25.4763	2.8552	0.347005	8.22813	1.90156e-16	1.8168e-15	CYP26B1
ENSG00000150907	29.1855	2.85288	0.621206	4.59248	4.38001e-06	1.64076e-05	FOXO1
ENSG00000230691	0.749602	2.85098	0.848994	3.35807	0.000784893	0.00213196	MRPL35P4
ENSG00000197461	103.156	2.84924	0.264668	10.7653	5.01819e-27	8.21078e-26	PDGFA
ENSG00000253230	0.722497	2.83477	1.02008	2.77897	0.00545316	0.0127149	MIR124-1HG
ENSG00000237424	12.5609	2.82482	0.34185	8.26335	1.41641e-16	1.36404e-15	FOXD2-AS1
ENSG00000240122	1.0399	2.82223	0.661333	4.26749	1.97689e-05	6.81083e-05	ENSG00000240122
ENSG00000109255	46.9884	2.81428	0.525734	5.35304	8.64874e-08	3.998e-07	NMU
ENSG00000158966	251.913	2.8061	0.359232	7.8114	5.65572e-15	4.90953e-14	CACHD1
ENSG00000074211	183.384	2.80225	0.474031	5.91153	3.38944e-09	1.8368e-08	PPP2R2C
ENSG00000222858	0.916112	2.79997	1.00723	2.77987	0.00543805	0.012682	RNU6-920P
ENSG00000183779	24.4626	2.79854	0.212634	13.1613	1.46494e-39	3.71982e-38	ZNF703
ENSG00000184254	29.4374	2.798	0.604907	4.6255	3.7369e-06	1.41527e-05	ALDH1A3
ENSG00000188859	2.46635	2.79718	0.451465	6.19579	5.79926e-10	3.40842e-09	FAM78B
ENSG00000248206	2.25874	2.79338	0.510395	5.47298	4.42527e-08	2.11958e-07	ENSG00000248206
ENSG00000145777	15.7265	2.7916	0.780592	3.57625	0.000348553	0.00100138	TSLP
ENSG00000106541	0.758879	2.78554	0.695738	4.00373	6.23528e-05	0.000200056	AGR2
ENSG00000255240	8.67931	2.78463	0.580573	4.79634	1.61587e-06	6.41884e-06	LOC283194
ENSG00000106236	57.7254	2.78357	0.591584	4.70528	2.53522e-06	9.80895e-06	NPTX2
ENSG00000154438	0.792314	2.7779	0.900897	3.08348	0.00204593	0.00516773	ASZ1
ENSG00000223855	4.62872	2.77681	0.474502	5.85206	4.85516e-09	2.58755e-08	PDGFA-DT
ENSG00000076641	129.32	2.77027	0.114291	24.2387	8.7065e-130	9.50727e-128	PAG1
ENSG00000137033	1.21882	2.7668	0.644275	4.29444	1.75135e-05	6.07079e-05	IL33
ENSG00000253288	0.707664	2.7633	0.963738	2.86727	0.00414023	0.009892	ENSG00000253288
ENSG00000107295	0.875221	2.7625	0.639579	4.31925	1.56559e-05	5.46336e-05	SH3GL2
ENSG00000255571	19.8073	2.75116	0.21453	12.8241	1.20161e-37	2.87337e-36	MIR9-3HG
ENSG00000166670	9706.31	2.74749	0.0983173	27.9452	7.54815e-172	1.34299e-169	MMP10
ENSG00000187134	7.10278	2.73315	0.272066	10.0459	9.57716e-24	1.34774e-22	AKR1C1
ENSG00000286682	3.40709	2.73059	0.413382	6.6055	3.96165e-11	2.59383e-10	ENSG00000286682
ENSG00000215612	27.3661	2.72586	0.881725	3.0915	0.00199146	0.00503915	HMX1
ENSG00000163273	11.3017	2.72259	0.211263	12.8872	5.31435e-38	1.28652e-36	NPPC
ENSG00000261594	3.70974	2.71552	0.33723	8.05244	8.11601e-16	7.44128e-15	TPBGL
ENSG00000176855	0.775179	2.71221	0.859158	3.15682	0.00159501	0.00409865	KRT18P28
ENSG00000110492	334.349	2.70307	0.251125	10.7638	5.0998e-27	8.33361e-26	MDK
ENSG00000227658	0.711619	2.69808	1.09608	2.46157	0.0138329	0.0294964	ENSG00000227658
ENSG00000233577	2.2603	2.69737	0.53426	5.0488	4.44591e-07	1.89635e-06	ENSG00000233577
ENSG00000070886	57.1887	2.69644	0.1716	15.7136	1.22144e-55	4.43957e-54	EPHA8
ENSG00000225345	2.72298	2.69439	0.558194	4.82699	1.38614e-06	5.55218e-06	ENSG00000225345
ENSG00000125845	2.37066	2.69427	0.507955	5.30415	1.13199e-07	5.15873e-07	BMP2
ENSG00000259280	10.1798	2.68814	0.337364	7.96807	1.6117e-15	1.45032e-14	ENSG00000259280
ENSG00000111052	4.54175	2.68604	0.623706	4.30658	1.658e-05	5.76686e-05	LIN7A
ENSG00000157470	11.8809	2.68507	0.257492	10.4278	1.85098e-25	2.79493e-24	FAM81A
ENSG00000175874	1.1256	2.68309	0.528134	5.08031	3.76815e-07	1.6214e-06	CREG2
ENSG00000234223	0.623299	2.67764	0.975206	2.74572	0.00603788	0.0139403	ENSG00000234223
ENSG00000149289	131.262	2.67338	0.650205	4.1116	3.92926e-05	0.000129767	ZC3H12C
ENSG00000234964	36.7848	2.67178	0.456711	5.85005	4.91422e-09	2.61684e-08	ENSG00000234964
ENSG00000188064	1.38051	2.66819	0.587299	4.54315	5.54199e-06	2.0477e-05	WNT7B
ENSG00000196141	19.6625	2.66669	0.169917	15.6941	1.65964e-55	6.00658e-54	SPATS2L
ENSG00000147872	450.862	2.66611	0.283138	9.41631	4.67236e-21	5.78767e-20	PLIN2
ENSG00000185483	6.98434	2.66611	0.606951	4.39262	1.11992e-05	3.99189e-05	ROR1
ENSG00000168280	17.9133	2.66238	0.371875	7.15933	8.10703e-13	6.07383e-12	KIF5C
ENSG00000103528	20.2409	2.65019	0.77878	3.403	0.000666505	0.00183012	SYT17
ENSG00000074416	2.6296	2.641	0.394724	6.69076	2.22014e-11	1.48689e-10	MGLL
ENSG00000229384	0.811345	2.64094	0.688223	3.83733	0.00012438	0.000382292	ENSG00000229384
ENSG00000153012	8.54405	2.64051	0.36001	7.33453	2.22494e-13	1.74397e-12	LGI2
ENSG00000288971	1.11762	2.63633	0.648386	4.06599	4.78282e-05	0.000156534	ENSG00000288971
ENSG00000112936	1.69613	2.63428	0.511844	5.14664	2.6519e-07	1.16231e-06	C7
ENSG00000263657	2.74526	2.63425	0.897259	2.93588	0.00332599	0.00808784	ENSG00000263657
ENSG00000265798	1.29779	2.63401	0.805086	3.27171	0.00106899	0.0028367	ENSG00000265798
ENSG00000240531	0.904702	2.62396	1.15999	2.26206	0.0236937	0.0478215	RPL21P123
ENSG00000268140	8.18777	2.62187	0.496545	5.28022	1.29027e-07	5.83763e-07	ENSG00000268140
ENSG00000126550	0.663164	2.6127	1.1143	2.34469	0.0190429	0.0393493	HTN1
ENSG00000007171	26.5871	2.60632	0.223589	11.6567	2.11998e-31	4.09247e-30	NOS2
ENSG00000287117	1.01902	2.60415	0.692795	3.7589	0.00017066	0.00051465	ENSG00000287117
ENSG00000169083	27.794	2.59915	0.410423	6.33286	2.40654e-10	1.46798e-09	AR
ENSG00000143867	2.46094	2.59464	0.452866	5.72937	1.00803e-08	5.1813e-08	OSR1
ENSG00000128567	145.967	2.5873	0.369894	6.99471	2.6581e-12	1.92568e-11	PODXL
ENSG00000171476	6.05655	2.58523	0.626271	4.12797	3.65977e-05	0.000121402	HOPX
ENSG00000214595	123.683	2.57873	0.121731	21.1837	1.34917e-99	9.83579e-98	EML6
ENSG00000251621	0.629581	2.57655	0.921245	2.79682	0.00516086	0.0120954	ENSG00000251621
ENSG00000109738	40.7265	2.57075	0.691592	3.71715	0.000201487	0.000602684	GLRB
ENSG00000290888	4.51877	2.56328	0.634732	4.03836	5.38251e-05	0.0001745	ENSG00000290888
ENSG00000197587	26.5381	2.56185	0.712644	3.59485	0.000324581	0.000936847	DMBX1
ENSG00000054983	250.499	2.56065	0.449037	5.70254	1.18039e-08	6.01976e-08	GALC
ENSG00000177374	38.6241	2.55991	0.195759	13.0768	4.46593e-39	1.11837e-37	HIC1
ENSG00000236120	4.69426	2.55824	0.557919	4.58532	4.5329e-06	1.6938e-05	LOC101928228
ENSG00000227893	2.4874	2.55591	0.654418	3.90562	9.39827e-05	0.000294157	ENSG00000227893
ENSG00000164266	0.600621	2.55306	0.910149	2.8051	0.00503016	0.0118119	SPINK1
ENSG00000196371	17.0846	2.55253	0.616874	4.13784	3.50593e-05	0.000116603	FUT4
ENSG00000151117	4.6552	2.55039	0.440064	5.7955	6.8118e-09	3.57125e-08	TMEM86A
ENSG00000115112	39.2315	2.54747	0.344418	7.39646	1.39863e-13	1.11135e-12	TFCP2L1
ENSG00000168234	61.4314	2.54722	0.727	3.50375	0.000458762	0.00129433	TTC39C
ENSG00000065320	155.195	2.5346	0.658748	3.84761	0.000119275	0.000367727	NTN1
ENSG00000287906	1.05673	2.53003	0.865106	2.92453	0.00344976	0.00836084	ENSG00000287906
ENSG00000248307	0.666582	2.52986	0.987832	2.56103	0.0104363	0.0228768	LINC00616
ENSG00000180921	2.94101	2.52914	0.878373	2.87935	0.00398499	0.00954708	FAM83H
ENSG00000119900	54.6492	2.52731	0.108225	23.3525	1.29998e-120	1.25286e-118	OGFRL1
ENSG00000225255	1.3528	2.51978	0.60496	4.16521	3.11068e-05	0.000104201	ENSG00000225255
ENSG00000070601	5.14879	2.51603	0.463611	5.42702	5.73027e-08	2.71247e-07	FRMPD1
ENSG00000224613	1.74268	2.51457	0.645043	3.89829	9.68731e-05	0.000302868	RNPC3-DT
ENSG00000221740	2.71361	2.5128	0.44841	5.6038	2.09706e-08	1.04271e-07	SNORD93
ENSG00000198576	28.5372	2.51056	0.210106	11.9491	6.56603e-33	1.33648e-31	ARC
ENSG00000278192	0.689379	2.50115	0.896259	2.79066	0.0052601	0.0123087	ENSG00000278192
ENSG00000111424	137.594	2.49638	0.0838235	29.7814	6.81307e-195	1.53403e-192	VDR
ENSG00000164687	1023.49	2.48423	0.103911	23.9072	2.57701e-126	2.72062e-124	FABP5
ENSG00000162542	56.2419	2.47007	0.598137	4.12961	3.63377e-05	0.000120603	TMCO4
ENSG00000123496	0.620575	2.46725	0.730326	3.37828	0.000729398	0.00199228	IL13RA2
ENSG00000156103	204.966	2.45399	0.158883	15.4453	8.11704e-54	2.84858e-52	MMP16
ENSG00000112619	102.801	2.45342	0.329417	7.44775	9.49431e-14	7.60831e-13	PRPH2
ENSG00000147676	0.54175	2.45088	1.00253	2.44468	0.014498	0.0307419	MAL2
ENSG00000138134	49.4483	2.44788	0.136841	17.8886	1.44771e-71	7.05632e-70	STAMBPL1
ENSG00000152779	3.97035	2.44679	0.496957	4.92354	8.49926e-07	3.49631e-06	SLC16A12
ENSG00000139211	1786.22	2.44543	0.461582	5.29794	1.17118e-07	5.32495e-07	AMIGO2
ENSG00000106688	21.3815	2.44447	0.66961	3.65059	0.000261641	0.000768077	SLC1A1
ENSG00000115380	2.6192	2.44267	0.456583	5.34989	8.8009e-08	4.06464e-07	EFEMP1
ENSG00000150637	14.4873	2.43153	0.480011	5.06556	4.07202e-07	1.74359e-06	CD226
ENSG00000186198	1.06754	2.42803	0.694707	3.49504	0.000473987	0.00133418	SLC51B
ENSG00000258175	0.493879	2.42775	1.07659	2.25503	0.0241315	0.0486088	ENSG00000258175
ENSG00000290893	1.79672	2.42539	0.72363	3.3517	0.000803177	0.00217697	ENSG00000290893
ENSG00000271924	2.2972	2.4252	0.512487	4.73221	2.22084e-06	8.65442e-06	RNA5SP108
ENSG00000235021	0.908071	2.42123	0.797752	3.03506	0.00240484	0.00600101	ENSG00000235021
ENSG00000259583	7.80958	2.41464	0.688809	3.50552	0.000455714	0.0012863	ALDH1A3-AS1
ENSG00000141668	1050.74	2.41236	0.638808	3.77635	0.000159144	0.000482093	CBLN2
ENSG00000172362	0.533551	2.41235	0.913809	2.63989	0.00829329	0.0186204	OR5B12
ENSG00000165312	7.30078	2.40925	0.571826	4.21325	2.51725e-05	8.54748e-05	OTUD1
ENSG00000141298	1359.95	2.40698	0.128432	18.7412	2.28207e-78	1.24331e-76	SSH2
ENSG00000158482	0.836757	2.40415	0.764807	3.14347	0.00166955	0.00427477	ENSG00000158482
ENSG00000206538	605.175	2.40231	0.2895	8.29813	1.05761e-16	1.02587e-15	VGLL3
ENSG00000104419	5.49001	2.39985	0.302905	7.92277	2.32277e-15	2.06421e-14	NDRG1
ENSG00000112379	13.279	2.3799	0.714347	3.33158	0.00086354	0.00232793	ARFGEF3
ENSG00000167874	11.4511	2.379	0.292893	8.12242	4.56993e-16	4.24819e-15	TMEM88
ENSG00000235096	2.25983	2.37496	0.813875	2.91809	0.0035218	0.00852247	ENSG00000235096
ENSG00000236013	11.6131	2.37384	0.605388	3.92119	8.81115e-05	0.000276871	LINC02941
ENSG00000261652	50.3778	2.37116	0.313144	7.57209	3.67265e-14	3.02307e-13	PIERCE2
ENSG00000213901	2.66793	2.3658	0.449929	5.25815	1.45512e-07	6.54224e-07	SLC23A3
ENSG00000165556	0.439383	2.35991	0.936554	2.51977	0.011743	0.0254265	CDX2
ENSG00000183166	4.79256	2.3582	0.695235	3.39194	0.000693992	0.00190067	CALN1
ENSG00000251639	3.59909	2.35415	0.616622	3.81782	0.000134638	0.000411929	ENSG00000251639
ENSG00000263477	1.56978	2.35376	1.03429	2.27573	0.0228624	0.046314	ENSG00000263477
ENSG00000171246	12.2257	2.35042	0.293164	8.01741	1.07995e-15	9.81331e-15	NPTX1
ENSG00000107165	1377.97	2.34994	0.527491	4.45495	8.39138e-06	3.03227e-05	TYRP1
ENSG00000188523	1.7978	2.34979	0.435342	5.39757	6.75497e-08	3.16513e-07	CFAP77
ENSG00000183691	2.90135	2.34629	0.500214	4.69057	2.72442e-06	1.04994e-05	NOG
ENSG00000180875	1.03778	2.3439	0.623328	3.7603	0.000169712	0.000512006	GREM2
ENSG00000255108	8.15096	2.33978	0.384545	6.08454	1.16825e-09	6.65857e-09	ENSG00000255108
ENSG00000170837	7.34452	2.33969	0.643324	3.63688	0.000275964	0.00080597	GPR27
ENSG00000180535	20.8096	2.33578	0.42408	5.50788	3.63171e-08	1.75841e-07	BHLHA15
ENSG00000226891	1.26621	2.3322	0.730333	3.19335	0.00140635	0.00365231	LINC01359
ENSG00000112706	2.18476	2.3225	0.732082	3.17245	0.00151157	0.0039001	IMPG1
ENSG00000196074	160.268	2.32131	0.136582	16.9957	8.83795e-65	3.81125e-63	SYCP2
ENSG00000172379	61.944	2.32038	0.536715	4.32329	1.53717e-05	5.37154e-05	ARNT2
ENSG00000101444	7202.32	2.31986	0.0559129	41.4906	0	0	AHCY
ENSG00000198354	0.942571	2.31614	0.830356	2.78933	0.0052817	0.0123536	DCAF12L2
ENSG00000104497	1046.61	2.31015	0.0888215	26.0089	3.92456e-149	5.39744e-147	SNX16
ENSG00000101265	118.022	2.31015	0.318136	7.26152	3.82777e-13	2.94585e-12	RASSF2
ENSG00000233334	0.806	2.28856	0.730387	3.13336	0.00172819	0.00441336	ENSG00000233334
ENSG00000232284	2.52565	2.28631	0.565724	4.0414	5.31338e-05	0.000172434	GNG12-AS1
ENSG00000043039	2.02712	2.28573	0.664965	3.43736	0.000587413	0.00162735	BARX2
ENSG00000176485	108.374	2.27989	0.0772793	29.5019	2.72004e-191	5.81564e-189	PLAAT3
ENSG00000250056	3.41053	2.27961	0.646043	3.52857	0.000417804	0.00118565	LINC01018
ENSG00000153993	835.076	2.27961	0.714853	3.18892	0.00142806	0.00370227	SEMA3D
ENSG00000104205	22.6166	2.27739	0.13228	17.2164	2.00107e-66	8.93213e-65	SGK3
ENSG00000278333	0.470222	2.27643	1.002	2.27189	0.0230933	0.0467469	ENSG00000278333
ENSG00000140450	20.7098	2.27601	0.406292	5.60189	2.12022e-08	1.05361e-07	ARRDC4
ENSG00000106078	12.8337	2.26967	0.598683	3.79111	0.000149976	0.000456278	COBL
ENSG00000265713	4.07745	2.26832	0.796113	2.84924	0.0043824	0.0104273	LOC100421100
ENSG00000163531	18.046	2.26814	0.200862	11.292	1.43685e-29	2.60198e-28	NFASC
ENSG00000164532	0.658433	2.2663	0.76046	2.98016	0.00288094	0.00708759	TBX20
ENSG00000242082	4.06349	2.25781	0.392602	5.75088	8.87793e-09	4.58828e-08	SLC5A4-AS1
ENSG00000183034	2.66135	2.25327	0.487441	4.62266	3.78855e-06	1.43377e-05	OTOP2
ENSG00000147862	830.278	2.25003	0.315391	7.13411	9.74188e-13	7.26657e-12	NFIB
ENSG00000197632	1.88855	2.24665	0.762203	2.94758	0.00320276	0.00781808	SERPINB2
ENSG00000116819	23.3976	2.24658	0.410052	5.47878	4.28266e-08	2.05553e-07	TFAP2E
ENSG00000133816	88.0195	2.24177	0.33354	6.72113	1.80319e-11	1.21758e-10	MICAL2
ENSG00000272945	12.0021	2.24126	0.184062	12.1766	4.14141e-34	8.85461e-33	ENSG00000272945
ENSG00000104529	4.43888	2.24071	0.651007	3.44191	0.000577615	0.00160335	EEF1D
ENSG00000154914	5.47098	2.23876	0.686581	3.26074	0.00111123	0.00293685	USP43
ENSG00000178222	40.226	2.23824	0.500478	4.47222	7.74132e-06	2.81294e-05	RNF212
ENSG00000176387	25.2618	2.23811	0.515007	4.34579	1.38775e-05	4.88025e-05	HSD11B2
ENSG00000185614	17.5944	2.23516	0.216281	10.3345	4.91834e-25	7.30516e-24	INKA1
ENSG00000123685	9.91615	2.23463	0.454582	4.9158	8.84203e-07	3.62851e-06	BATF3
ENSG00000116254	244.287	2.23351	0.474363	4.70845	2.49611e-06	9.66646e-06	CHD5
ENSG00000120915	16.6531	2.23272	0.611766	3.64964	0.000262607	0.000770113	EPHX2
ENSG00000029153	260.451	2.23084	0.453172	4.92271	8.53531e-07	3.51e-06	BMAL2
ENSG00000227051	0.858374	2.23036	0.580084	3.84489	0.000120605	0.000371495	C14orf132
ENSG00000119919	2.67378	2.22786	0.683227	3.2608	0.00111099	0.00293652	NKX2-3
ENSG00000166819	1.59685	2.22438	0.509813	4.36313	1.28212e-05	4.53132e-05	PLIN1
ENSG00000105664	18.8665	2.2231	0.597888	3.71825	0.000200605	0.000600258	COMP
ENSG00000067057	691.843	2.22262	0.0883211	25.1652	9.64e-140	1.20823e-137	PFKP
ENSG00000206190	81.8806	2.22238	0.124292	17.8803	1.67972e-71	8.15596e-70	ATP10A
ENSG00000101222	5.65673	2.21988	0.299331	7.41612	1.20597e-13	9.61565e-13	SPEF1
ENSG00000146072	163.119	2.21972	0.183757	12.0797	1.35277e-33	2.83048e-32	TNFRSF21
ENSG00000164659	5.80693	2.21908	0.621941	3.56799	0.00035973	0.00103143	ELAPOR2
ENSG00000003400	35.3898	2.21285	0.151422	14.6137	2.29553e-48	7.24631e-47	CASP10
ENSG00000107984	1821.83	2.2116	0.0919409	24.0546	7.46669e-128	7.98215e-126	DKK1
ENSG00000275491	0.704029	2.20941	0.619954	3.56382	0.000365497	0.00104722	LINC01730
ENSG00000277117	8.30234	2.20595	0.540162	4.08387	4.42911e-05	0.000145406	LOC102723996
ENSG00000112414	117.698	2.20285	0.613459	3.59086	0.000329583	0.000949777	ADGRG6
ENSG00000110002	1.86339	2.2028	0.468429	4.70251	2.56977e-06	9.93222e-06	VWA5A
ENSG00000156076	503.922	2.19577	0.0332988	65.9415	0	0	WIF1
ENSG00000286543	0.633507	2.19374	0.678738	3.23209	0.00122889	0.00322338	LOC124900957
ENSG00000179477	1.84358	2.19106	0.638385	3.43219	0.000598729	0.00165617	ALOX12B
ENSG00000283674	22.5619	2.18857	0.435257	5.02822	4.95058e-07	2.09894e-06	LOC729732
ENSG00000153294	0.750521	2.18747	0.960755	2.27682	0.022797	0.0462079	ADGRF4
ENSG00000239911	4.54191	2.18584	0.426555	5.1244	2.98491e-07	1.30176e-06	ENSG00000239911
ENSG00000176225	1327.95	2.18504	0.182455	11.9758	4.75885e-33	9.7566e-32	RTTN
ENSG00000101445	6.38512	2.18064	0.273575	7.9709	1.57529e-15	1.41877e-14	PPP1R16B
ENSG00000127528	29.9276	2.18008	0.132738	16.424	1.2888e-60	5.13965e-59	KLF2
ENSG00000125827	559.467	2.17535	0.0617923	35.2042	1.72256e-271	7.18476e-269	TMX4
ENSG00000287646	5.06646	2.17198	0.292965	7.41378	1.22752e-13	9.78443e-13	LOC105372180
ENSG00000261115	12.0519	2.16983	0.582231	3.72675	0.000193967	0.000581354	TMEM178B
ENSG00000226876	5.73995	2.16767	0.769397	2.81736	0.00484202	0.0114197	ENSG00000226876
ENSG00000181804	1.10282	2.16611	0.597004	3.6283	0.000285295	0.000831474	SLC9A9
ENSG00000164695	300.999	2.16482	0.786612	2.75208	0.00592188	0.0137085	CHMP4C
ENSG00000227189	1.87829	2.16441	0.551752	3.92279	8.75307e-05	0.000275216	ENSG00000227189
ENSG00000213997	1.24719	2.16293	0.721852	2.99636	0.00273225	0.00675616	ENSG00000213997
ENSG00000158710	477.43	2.15888	0.0752297	28.6972	4.13906e-181	7.85897e-179	TAGLN2
ENSG00000139132	6.76187	2.15243	0.629597	3.41875	0.000629105	0.00173454	FGD4
ENSG00000109099	56.8076	2.15028	0.129834	16.5618	1.31641e-61	5.36755e-60	PMP22
ENSG00000133739	191.419	2.14943	0.196107	10.9605	5.91597e-28	1.0028e-26	LRRCC1
ENSG00000099337	68.0816	2.14867	0.127002	16.9184	3.2933e-64	1.38728e-62	KCNK6
ENSG00000053747	3.97697	2.14695	0.607066	3.5366	0.00040531	0.00115312	LAMA3
ENSG00000182389	76.4126	2.1452	0.435016	4.93131	8.16796e-07	3.37092e-06	CACNB4
ENSG00000254786	1.49676	2.14513	0.766822	2.79743	0.00515112	0.0120759	ENSG00000254786
ENSG00000287730	37.1225	2.14366	0.542984	3.94793	7.88292e-05	0.000249397	LOC105377503
ENSG00000140284	124.509	2.14338	0.423778	5.0578	4.24128e-07	1.81302e-06	SLC27A2
ENSG00000239861	1.72042	2.14211	0.833427	2.57025	0.0101626	0.0223385	RPL21P96
ENSG00000176438	39.4576	2.14071	0.178425	11.9978	3.64876e-33	7.50489e-32	SYNE3
ENSG00000207326	1.04577	2.13635	0.774573	2.7581	0.00581389	0.0134843	ENSG00000207326
ENSG00000179292	8.50292	2.1354	0.294317	7.25543	4.00373e-13	3.07476e-12	TMEM151A
ENSG00000221491	0.848771	2.12573	0.748302	2.84074	0.0045009	0.0106855	SNORA2C
ENSG00000153898	131.014	2.12195	0.114878	18.4713	3.5128e-76	1.824e-74	MCOLN2
ENSG00000116117	10.0976	2.12143	0.570744	3.71695	0.000201643	0.000603079	PARD3B
ENSG00000186907	129.171	2.12123	0.483904	4.38359	1.16742e-05	4.14666e-05	RTN4RL2
ENSG00000075223	462.181	2.11997	0.392575	5.40017	6.65784e-08	3.12295e-07	SEMA3C
ENSG00000180720	9.26401	2.11529	0.261469	8.09004	5.96433e-16	5.50818e-15	CHRM4
ENSG00000123104	236.633	2.11496	0.0564709	37.4521	5.54359e-307	2.82091e-304	ITPR2
ENSG00000286447	6.20228	2.11355	0.633975	3.33381	0.00085665	0.00231059	LOC124909397
ENSG00000227110	1.81195	2.11212	0.480527	4.39542	1.10559e-05	3.94357e-05	LMCD1-AS1
ENSG00000278486	1.1008	2.11031	0.820827	2.57096	0.0101418	0.0222985	YRDCP1
ENSG00000203489	0.655808	2.10902	0.87393	2.41326	0.0158104	0.0332422	HMGB1P39
ENSG00000160223	6.45941	2.10877	0.557317	3.78378	0.000154463	0.000469142	ICOSLG
ENSG00000107819	97.8677	2.10862	0.186274	11.32	1.045e-29	1.90049e-28	SFXN3
ENSG00000177606	16.407	2.10667	0.354965	5.93486	2.94091e-09	1.60226e-08	JUN
ENSG00000235448	15.2483	2.10573	0.578409	3.64055	0.000272052	0.000795245	LURAP1L-AS1
ENSG00000137501	94.8722	2.10317	0.140367	14.9833	9.43918e-51	3.13526e-49	SYTL2
ENSG00000134369	416.942	2.1021	0.233764	8.9924	2.41884e-19	2.74621e-18	NAV1
ENSG00000183196	143.593	2.10121	0.276185	7.60797	2.78432e-14	2.3113e-13	CHST6
ENSG00000182010	148.427	2.09906	0.581797	3.6079	0.000308689	0.000894427	RTKN2
ENSG00000168748	6.12689	2.099	0.336643	6.23508	4.51539e-10	2.68047e-09	CA7
ENSG00000165092	33.3643	2.09841	0.415642	5.04861	4.45042e-07	1.89795e-06	ALDH1A1
ENSG00000128805	40.7815	2.09488	0.464196	4.51293	6.39388e-06	2.34848e-05	ARHGAP22
ENSG00000253676	18.3029	2.09099	0.161381	12.9568	2.15033e-38	5.25561e-37	ENSG00000253676
ENSG00000167880	1.00248	2.08842	0.65975	3.16547	0.00154833	0.00398725	EVPL
ENSG00000179314	1.02677	2.08642	0.67951	3.07047	0.00213719	0.00538168	WSCD1
ENSG00000185269	30.3132	2.08518	0.488079	4.27222	1.93535e-05	6.67315e-05	NOTUM
ENSG00000244128	0.78881	2.0849	0.715352	2.91451	0.00356246	0.00861185	LINC01322
ENSG00000054179	11.4659	2.08014	0.558901	3.72183	0.00019778	0.000592364	ENTPD2
ENSG00000264553	0.898183	2.07753	0.732639	2.83569	0.00457275	0.0108369	MIR4257
ENSG00000173083	45.013	2.07198	0.458525	4.51879	6.21934e-06	2.28834e-05	HPSE
ENSG00000087116	14.6879	2.07079	0.203919	10.155	3.14893e-24	4.53927e-23	ADAMTS2
ENSG00000244694	32.9657	2.06575	0.408516	5.05671	4.26544e-07	1.82274e-06	PTCHD4
ENSG00000248388	0.669412	2.06516	0.801092	2.57793	0.00993935	0.0219026	ENSG00000248388
ENSG00000168542	13961.5	2.06391	0.04546	45.4006	0	0	COL3A1
ENSG00000115194	7.62765	2.06135	0.327183	6.3003	2.97064e-10	1.79743e-09	SLC30A3
ENSG00000169122	0.898729	2.06031	0.57011	3.61388	0.000301647	0.00087592	FAM110B
ENSG00000159640	7.14219	2.06015	0.508804	4.04901	5.14353e-05	0.000167392	ACE
ENSG00000115226	36.3948	2.05827	0.365603	5.62979	1.80425e-08	9.03473e-08	FNDC4
ENSG00000156265	4.95304	2.05824	0.507259	4.05757	4.95858e-05	0.000161869	MAP3K7CL
ENSG00000137571	0.552574	2.05802	0.611662	3.36463	0.000766451	0.00208543	SLCO5A1
ENSG00000163689	7.66835	2.05434	0.629538	3.26326	0.00110139	0.00291356	CFAP20DC
ENSG00000273544	2.15358	2.05005	0.5124	4.00088	6.31086e-05	0.000202256	SNORA44
ENSG00000207563	1.27824	2.0494	0.728542	2.81301	0.00490796	0.0115559	MIR23B
ENSG00000061918	72.5976	2.04591	0.303277	6.74602	1.51958e-11	1.03183e-10	GUCY1B1
ENSG00000286432	0.998765	2.04347	0.55191	3.70254	0.000213449	0.000636072	ENSG00000286432
ENSG00000107954	4.2598	2.04332	0.532119	3.83997	0.000123048	0.000378744	NEURL1
ENSG00000007237	11.4509	2.0339	0.500418	4.0644	4.81564e-05	0.000157587	GAS7
ENSG00000214546	1.32968	2.03226	0.495488	4.10153	4.1042e-05	0.000135333	ENSG00000214546
ENSG00000225614	3.73717	2.03068	0.348904	5.82015	5.87944e-09	3.10483e-08	ZNF469
ENSG00000164114	1512.47	2.02996	0.123246	16.4708	5.9459e-61	2.40129e-59	MAP9
ENSG00000115718	1.72119	2.02981	0.638413	3.17946	0.00147549	0.00381514	PROC
ENSG00000141753	182.141	2.02919	0.0856797	23.6835	5.33677e-124	5.36693e-122	IGFBP4
ENSG00000011105	393.982	2.02918	0.210022	9.66179	4.38133e-22	5.68456e-21	TSPAN9
ENSG00000184307	495.107	2.02873	0.313388	6.47353	9.57419e-11	6.0581e-10	ZDHHC23
ENSG00000071282	49.5402	2.0285	0.111192	18.2432	2.34392e-74	1.18092e-72	LMCD1
ENSG00000115041	128.845	2.02754	0.151425	13.3897	6.94469e-41	1.83147e-39	KCNIP3
ENSG00000242689	55.9779	2.02533	0.157793	12.8354	1.03926e-37	2.49216e-36	CNTF
ENSG00000178764	2.35889	2.02366	0.709379	2.85272	0.00433464	0.0103245	ZHX2
ENSG00000059377	2.90574	2.0232	0.569634	3.55176	0.000382671	0.00109311	TBXAS1
ENSG00000214999	4.03763	2.02257	0.576517	3.50826	0.00045104	0.0012741	LOC107985075
ENSG00000144847	1.22275	2.02104	0.779947	2.59125	0.00956285	0.0211406	IGSF11
ENSG00000138650	1934.11	2.01997	0.102112	19.7819	4.26204e-87	2.66435e-85	PCDH10
ENSG00000163958	0.859573	2.01895	0.854641	2.36234	0.0181602	0.0376907	ZDHHC19
ENSG00000136826	0.925662	2.01771	0.53575	3.76615	0.000165786	0.000500783	KLF4
ENSG00000101144	321.905	2.01552	0.0894485	22.5327	1.98278e-112	1.68722e-110	BMP7
ENSG00000230043	41.4425	2.01356	0.581934	3.46012	0.000539938	0.001505	ENSG00000230043
ENSG00000189057	193.973	2.01041	0.137569	14.6138	2.29195e-48	7.244e-47	FAM111B
ENSG00000154065	3.59002	2.01026	0.572326	3.51244	0.000444004	0.00125534	ANKRD29
ENSG00000061455	5.77134	2.00988	0.473308	4.24645	2.17185e-05	7.44822e-05	PRDM6
ENSG00000230184	1.22501	2.00937	0.68101	2.95057	0.00317187	0.00775084	ENSG00000230184
ENSG00000285637	6.90845	2.00835	0.485352	4.13792	3.50473e-05	0.000116578	ENSG00000285637
ENSG00000107798	8937.67	2.00628	0.0686553	29.2225	1.00535e-187	2.06282e-185	LIPA
ENSG00000102265	3370.1	2.00583	0.0694764	28.8707	2.78631e-183	5.41162e-181	TIMP1
ENSG00000187122	13.537	2.00499	0.401793	4.99011	6.03459e-07	2.53029e-06	SLIT1
ENSG00000139865	1.77045	2.00418	0.476199	4.2087	2.56844e-05	8.70736e-05	TTC6
ENSG00000180336	67.5497	2.00235	0.203047	9.86149	6.11363e-23	8.25194e-22	MEIOC
ENSG00000151468	49.9441	2.00005	0.289737	6.90296	5.09289e-12	3.61043e-11	CCDC3
ENSG00000181215	1.50844	1.99795	0.653311	3.0582	0.00222672	0.00558997	C4orf50
ENSG00000166147	717.153	1.99623	0.0539068	37.0311	3.61376e-300	1.70269e-297	FBN1
ENSG00000089558	6.03814	1.99305	0.340967	5.84531	5.05634e-09	2.6885e-08	KCNH4
ENSG00000287537	1.7039	1.99066	0.6352	3.13392	0.00172491	0.00440599	ENSG00000287537
ENSG00000117643	23.3946	1.98998	0.141617	14.0519	7.50262e-45	2.19413e-43	MAN1C1
ENSG00000137198	3.25563	1.98755	0.660764	3.00795	0.00263017	0.00652489	GMPR
ENSG00000214694	1.14578	1.98511	0.607886	3.26559	0.00109235	0.00289176	ARHGEF33
ENSG00000162433	381.403	1.98144	0.126399	15.6761	2.20278e-55	7.93842e-54	AK4
ENSG00000132915	3.08478	1.97998	0.442766	4.47183	7.7552e-06	2.81719e-05	PDE6A
ENSG00000224842	1.68788	1.97277	0.666481	2.95997	0.00307666	0.00753339	ENSG00000224842
ENSG00000205861	6.33373	1.9725	0.255877	7.70877	1.27037e-14	1.07525e-13	PCOTH
ENSG00000229558	7.36515	1.97216	0.326851	6.03381	1.60141e-09	8.99045e-09	SACS-AS1
ENSG00000214045	0.729359	1.97156	0.73289	2.69012	0.00714263	0.0162607	ENSG00000214045
ENSG00000104332	8.82312	1.96695	0.438315	4.48753	7.20536e-06	2.6272e-05	SFRP1
ENSG00000170608	19.0941	1.96486	0.460843	4.26363	2.01128e-05	6.92557e-05	FOXA3
ENSG00000173320	196.237	1.96387	0.266077	7.38083	1.57302e-13	1.2468e-12	STOX2
ENSG00000256943	1.81067	1.95858	0.535161	3.6598	0.000252409	0.000742691	ENSG00000256943
ENSG00000279623	2.86679	1.95779	0.479444	4.08345	4.43717e-05	0.000145652	ENSG00000279623
ENSG00000088836	349.702	1.95624	0.109472	17.8698	2.02778e-71	9.78991e-70	SLC4A11
ENSG00000182747	2.50727	1.95377	0.587041	3.32816	0.000874215	0.00235571	SLC35D3
ENSG00000167034	10.3896	1.95318	0.22885	8.53477	1.40437e-17	1.44311e-16	NKX3-1
ENSG00000135519	138.209	1.95057	0.383113	5.09136	3.55504e-07	1.53462e-06	KCNH3
ENSG00000287364	79.6991	1.95048	0.117224	16.6389	3.64183e-62	1.49209e-60	LOC105371672
ENSG00000115616	9.23185	1.94617	0.492881	3.94856	7.86228e-05	0.000248806	SLC9A2
ENSG00000284142	1.65835	1.94582	0.465464	4.1804	2.91002e-05	9.78971e-05	MIR6845
ENSG00000136560	725.557	1.94328	0.0801924	24.2327	1.00738e-129	1.09533e-127	TANK
ENSG00000170873	73.4549	1.94275	0.103709	18.7328	2.67431e-78	1.4539e-76	MTSS1
ENSG00000237919	2.43155	1.94051	0.641041	3.02712	0.00246894	0.0061495	ENSG00000237919
ENSG00000137941	111.305	1.93318	0.260297	7.42681	1.11251e-13	8.88433e-13	TTLL7
ENSG00000013297	32.7774	1.93146	0.180827	10.6813	1.24527e-26	1.98269e-25	CLDN11
ENSG00000176845	2.77406	1.93106	0.383214	5.03912	4.67675e-07	1.98848e-06	METRNL
ENSG00000141404	127.531	1.93087	0.174062	11.093	1.35642e-28	2.36541e-27	GNAL
ENSG00000106537	426.1	1.93062	0.26291	7.34326	2.08461e-13	1.63649e-12	TSPAN13
ENSG00000214290	2.9445	1.92982	0.377027	5.11851	3.07961e-07	1.34077e-06	POU2AF3
ENSG00000140839	0.793259	1.92829	0.615306	3.13387	0.00172517	0.00440609	CLEC18B
ENSG00000011347	35.575	1.92784	0.154916	12.4444	1.49915e-35	3.34294e-34	SYT7
ENSG00000137267	109.573	1.92494	0.0991056	19.4231	4.91821e-84	2.90334e-82	TUBB2A
ENSG00000159674	4.69499	1.9236	0.39583	4.85966	1.17589e-06	4.75493e-06	SPON2
ENSG00000283563	4.66776	1.9204	0.326273	5.88586	3.96001e-09	2.13057e-08	ENSG00000283563
ENSG00000154229	130.397	1.91904	0.0794543	24.1528	6.98089e-129	7.55808e-127	PRKCA
ENSG00000154639	94.0077	1.9182	0.412129	4.65437	3.24979e-06	1.24095e-05	CXADR
ENSG00000283355	2.78619	1.91638	0.598612	3.20137	0.00136775	0.00355935	ENSG00000283355
ENSG00000183317	30.2599	1.91407	0.409781	4.67097	2.99776e-06	1.14885e-05	EPHA10
ENSG00000235328	1.46589	1.91401	0.608649	3.14468	0.00166269	0.00425848	RPL31P62
ENSG00000206052	56.6669	1.91147	0.383295	4.98693	6.13463e-07	2.57012e-06	DOK6
ENSG00000179388	32.6402	1.90814	0.188178	10.1401	3.66728e-24	5.26859e-23	EGR3
ENSG00000088992	31.2111	1.90456	0.38308	4.97169	6.63708e-07	2.76514e-06	TESC
ENSG00000243232	47.3474	1.90375	0.151859	12.5363	4.72506e-36	1.07052e-34	PCDHAC2
ENSG00000287249	3.07109	1.90317	0.406733	4.67917	2.8804e-06	1.10687e-05	ENSG00000287249
ENSG00000258181	4.64748	1.90049	0.54287	3.50081	0.000463843	0.00130823	ENSG00000258181
ENSG00000182195	56.667	1.89973	0.702421	2.70454	0.0068399	0.0156261	LDOC1
ENSG00000058404	14.7091	1.89818	0.289676	6.55277	5.64784e-11	3.65087e-10	CAMK2B
ENSG00000229544	1.18924	1.89722	0.584717	3.24468	0.00117582	0.00309565	NKX1-2
ENSG00000241278	2.14765	1.89715	0.528786	3.58775	0.00033354	0.000960746	ENPP7P4
ENSG00000253121	0.794489	1.89586	0.710066	2.66998	0.00758558	0.0171815	ENSG00000253121
ENSG00000135406	4.94141	1.89438	0.546635	3.46554	0.000529166	0.00147724	PRPH
ENSG00000095203	135	1.8941	0.186834	10.1379	3.75255e-24	5.38804e-23	EPB41L4B
ENSG00000110324	1.01453	1.89406	0.635341	2.98117	0.00287148	0.00706568	IL10RA
ENSG00000256035	1.12091	1.89364	0.662693	2.85749	0.00427011	0.010187	ENSG00000256035
ENSG00000148680	2.37955	1.89036	0.540551	3.49709	0.000470354	0.00132513	HTR7
ENSG00000255366	5.36636	1.8887	0.379304	4.97939	6.37844e-07	2.6648e-06	ENSG00000255366
ENSG00000156804	2.77865	1.88696	0.473047	3.98894	6.6369e-05	0.000212192	FBXO32
ENSG00000137261	14.4827	1.88355	0.405676	4.643	3.43387e-06	1.30712e-05	KIAA0319
ENSG00000099204	500.566	1.88156	0.224556	8.37904	5.3362e-17	5.28696e-16	ABLIM1
ENSG00000198732	4.99518	1.88048	0.577759	3.25478	0.00113481	0.00299637	SMOC1
ENSG00000225684	1.17048	1.87976	0.7208	2.60788	0.00911054	0.0202657	FAM225B
ENSG00000254854	13.5167	1.87871	0.370249	5.07418	3.89168e-07	1.67059e-06	NECTIN1-DT
ENSG00000163347	3.60139	1.87725	0.387695	4.84209	1.28484e-06	5.17412e-06	CLDN1
ENSG00000179348	696.174	1.87553	0.119676	15.6718	2.35988e-55	8.49256e-54	GATA2
ENSG00000127084	19.4967	1.87226	0.282463	6.62836	3.39434e-11	2.23621e-10	FGD3
ENSG00000278041	30.7704	1.87165	0.1372	13.6418	2.25948e-42	6.22165e-41	ENSG00000278041
ENSG00000170545	63.9986	1.87119	0.356049	5.25542	1.47688e-07	6.63306e-07	SMAGP
ENSG00000080854	58.3593	1.87019	0.336893	5.55127	2.83599e-08	1.38922e-07	IGSF9B
ENSG00000079337	24.2716	1.86979	0.148205	12.6163	1.71762e-36	3.94418e-35	RAPGEF3
ENSG00000073861	1.38124	1.86958	0.520029	3.59515	0.000324206	0.000935978	TBX21
ENSG00000134996	61.1421	1.86837	0.176625	10.5782	3.76262e-26	5.86955e-25	OSTF1
ENSG00000196781	125.991	1.86707	0.196985	9.47822	2.58647e-21	3.24815e-20	TLE1
ENSG00000023892	122.64	1.86569	0.347659	5.36644	8.03062e-08	3.72716e-07	DEF6
ENSG00000152128	2.09249	1.86528	0.653988	2.85216	0.00434238	0.0103404	TMEM163
ENSG00000198720	530.094	1.86191	0.0953348	19.5302	6.07462e-85	3.63662e-83	ANKRD13B
ENSG00000263535	22.3019	1.86105	0.168025	11.076	1.6401e-28	2.85035e-27	ENSG00000263535
ENSG00000108813	18.9093	1.8607	0.403452	4.61196	3.98887e-06	1.5051e-05	DLX4
ENSG00000236972	2.09754	1.86	0.53011	3.50871	0.000450289	0.00127212	ENSG00000236972
ENSG00000140470	3.8272	1.85886	0.301341	6.16861	6.88908e-10	4.01831e-09	ADAMTS17
ENSG00000165959	64.773	1.85848	0.13773	13.4936	1.70621e-41	4.59864e-40	CLMN
ENSG00000280326	1.47274	1.85817	0.635547	2.92373	0.0034586	0.00838068	ENSG00000280326
ENSG00000262528	16.5157	1.8567	0.239156	7.76353	8.25959e-15	7.07809e-14	ENSG00000262528
ENSG00000135842	232.424	1.84568	0.219485	8.40915	4.12997e-17	4.12074e-16	NIBAN1
ENSG00000286504	1.9741	1.84556	0.670103	2.75414	0.00588457	0.0136308	ENSG00000286504
ENSG00000114631	168.523	1.8447	0.157569	11.7073	1.16941e-31	2.28169e-30	PODXL2
ENSG00000236105	1.96936	1.84391	0.449732	4.10001	4.13126e-05	0.00013619	ENSG00000236105
ENSG00000278385	2.15048	1.83944	0.697532	2.63707	0.00836248	0.0187526	ENSG00000278385
ENSG00000286642	2.67235	1.8386	0.620436	2.96339	0.00304268	0.00745665	ENSG00000286642
ENSG00000165935	1.71879	1.83508	0.644078	2.84916	0.00438355	0.0104273	SMCO2
ENSG00000224276	1.27358	1.8347	0.554341	3.30969	0.000933999	0.00250197	ARHGEF2-AS1
ENSG00000164684	249.643	1.83026	0.1374	13.3207	1.75493e-40	4.58898e-39	ZNF704
ENSG00000006611	0.752034	1.83024	0.752982	2.43065	0.0150716	0.0318071	USH1C
ENSG00000148948	29.7845	1.82924	0.317084	5.76894	7.97713e-09	4.15055e-08	LRRC4C
ENSG00000120949	2.72496	1.82781	0.667842	2.73689	0.00620225	0.0142809	TNFRSF8
ENSG00000100341	1.50256	1.82769	0.720108	2.53807	0.0111465	0.0242683	PNPLA5
ENSG00000165169	54.5622	1.82609	0.53609	3.40632	0.000658456	0.00180958	DYNLT3
ENSG00000091409	720.195	1.8216	0.31339	5.81257	6.15202e-09	3.24406e-08	ITGA6
ENSG00000197956	1.46941	1.82049	0.564674	3.22396	0.00126431	0.00330775	S100A6
ENSG00000168792	644.334	1.82021	0.0844443	21.5551	4.74116e-103	3.56892e-101	ABHD15
ENSG00000242391	1.14597	1.81988	0.68343	2.66286	0.00774796	0.0175103	ENSG00000242391
ENSG00000259803	54.5978	1.81973	0.387573	4.6952	2.66349e-06	1.0274e-05	SLC22A31
ENSG00000283765	0.817207	1.81821	0.70603	2.57525	0.0100167	0.0220634	ENSG00000283765
ENSG00000131620	1.3835	1.81811	0.671204	2.70873	0.00675415	0.0154453	ANO1
ENSG00000101210	1141.87	1.81624	0.353918	5.1318	2.86988e-07	1.25418e-06	EEF1A2
ENSG00000096717	1723.34	1.81541	0.0914897	19.8428	1.27256e-87	8.07422e-86	SIRT1
ENSG00000111186	27.6021	1.81439	0.167803	10.8126	2.99904e-27	4.95163e-26	WNT5B
ENSG00000181790	334.817	1.81352	0.159755	11.3519	7.25806e-30	1.32949e-28	ADGRB1
ENSG00000259207	3.96064	1.81243	0.434167	4.17451	2.98634e-05	0.000100279	ITGB3
ENSG00000187504	1.09933	1.81217	0.585986	3.09252	0.00198466	0.00502345	RPL7P48
ENSG00000288947	0.535768	1.81024	0.623746	2.90221	0.00370535	0.00892673	ENSG00000288947
ENSG00000182040	17.2246	1.80968	0.329675	5.48929	4.03558e-08	1.94391e-07	USH1G
ENSG00000253334	2.92587	1.80837	0.50154	3.60563	0.000311395	0.000901653	ENSG00000253334
ENSG00000145526	0.863508	1.80598	0.710095	2.54329	0.0109813	0.0239435	CDH18
ENSG00000253846	43.5449	1.80395	0.0960216	18.7869	9.66538e-79	5.31137e-77	PCDHGA10
ENSG00000163491	26.4394	1.80305	0.315445	5.71588	1.09137e-08	5.59271e-08	NEK10
ENSG00000165731	34.1622	1.80242	0.1407	12.8104	1.43441e-37	3.4236e-36	RET
ENSG00000197535	476.281	1.80207	0.0562931	32.0123	7.34473e-225	2.09969e-222	MYO5A
ENSG00000101911	1668.1	1.801	0.0465668	38.6757	0	0	PRPS2
ENSG00000273179	1.4704	1.79281	0.462223	3.87868	0.000105026	0.000326393	ENSG00000273179
ENSG00000186897	84.1912	1.79279	0.293906	6.09987	1.06154e-09	6.07894e-09	C1QL4
ENSG00000118946	96.8894	1.78966	0.351624	5.0897	3.58635e-07	1.54762e-06	PCDH17
ENSG00000229766	0.752288	1.78951	0.742807	2.40911	0.0159913	0.0335865	ENSG00000229766
ENSG00000182759	32.5353	1.78927	0.397662	4.49948	6.81209e-06	2.4918e-05	MAFA
ENSG00000185950	2.40566	1.78824	0.539133	3.31687	0.000910323	0.00244447	IRS2
ENSG00000129514	24.601	1.78674	0.363174	4.9198	8.6634e-07	3.55865e-06	FOXA1
ENSG00000253438	1.12723	1.78672	0.767499	2.32798	0.0199134	0.0409717	PCAT1
ENSG00000010327	2.4928	1.78583	0.399585	4.46922	7.85061e-06	2.8494e-05	STAB1
ENSG00000268041	8.73461	1.77957	0.228107	7.80147	6.119e-15	5.30445e-14	ERFL
ENSG00000273036	10.1274	1.77799	0.376277	4.72522	2.29868e-06	8.94408e-06	CYP4F33P
ENSG00000076944	6.83792	1.77771	0.267622	6.6426	3.08194e-11	2.03619e-10	STXBP2
ENSG00000205542	6347.31	1.77692	0.301187	5.89974	3.64086e-09	1.96467e-08	TMSB4X
ENSG00000183145	20.0455	1.77436	0.488908	3.62922	0.000284281	0.000828612	RIPPLY3
ENSG00000113212	1.50674	1.77342	0.619716	2.86167	0.00421414	0.0100601	PCDHB7
ENSG00000224245	2.60342	1.77316	0.742066	2.38949	0.016872	0.0352674	LOC100421692
ENSG00000064835	167.607	1.77312	0.161597	10.9725	5.18243e-28	8.81394e-27	POU1F1
ENSG00000138944	1.43523	1.77309	0.459634	3.85761	0.0001145	0.000353762	SHISAL1
ENSG00000187730	10.0471	1.77289	0.222847	7.95566	1.78175e-15	1.59849e-14	GABRD
ENSG00000273920	0.980988	1.77255	0.759161	2.33488	0.0195495	0.0403011	ENSG00000273920
ENSG00000204052	36.1952	1.77081	0.124443	14.2299	5.97554e-46	1.79924e-44	LRRC73
ENSG00000189127	114.649	1.77065	0.31224	5.67079	1.42142e-08	7.18563e-08	ANKRD34B
ENSG00000154721	23.226	1.76987	0.372209	4.75504	1.98403e-06	7.78978e-06	JAM2
ENSG00000186994	9.48494	1.76954	0.439871	4.02285	5.74974e-05	0.000185436	KANK3
ENSG00000180071	75.5739	1.76874	0.309864	5.70811	1.1424e-08	5.83659e-08	ANKRD18A
ENSG00000290907	15.2669	1.76625	0.372441	4.74236	2.11245e-06	8.25735e-06	ENSG00000290907
ENSG00000285830	2.47881	1.76321	0.501939	3.51279	0.000443432	0.001254	ENSG00000285830
ENSG00000090539	4.54166	1.76285	0.482787	3.65141	0.000260802	0.000765791	CHRD
ENSG00000115841	347.81	1.76076	0.30086	5.85241	4.84494e-09	2.58319e-08	RMDN2
ENSG00000072682	507.813	1.75881	0.121595	14.4645	2.03092e-47	6.30923e-46	P4HA2
ENSG00000154783	9.38227	1.75533	0.436032	4.02568	5.68104e-05	0.000183383	FGD5
ENSG00000143786	7.979	1.75466	0.469354	3.73845	0.00018516	0.000556529	CNIH3
ENSG00000277287	13.0777	1.75165	0.246527	7.1053	1.20058e-12	8.90055e-12	ENSG00000277287
ENSG00000145819	54.662	1.75109	0.315527	5.54973	2.86115e-08	1.39993e-07	ARHGAP26
ENSG00000167588	6.13817	1.75069	0.439683	3.98172	6.84176e-05	0.000218248	GPD1
ENSG00000236044	2.47948	1.74937	0.390591	4.47877	7.5074e-06	2.73224e-05	ENSG00000236044
ENSG00000143028	63.4587	1.74696	0.316907	5.51253	3.53708e-08	1.7158e-07	SYPL2
ENSG00000238062	14.7497	1.74499	0.174688	9.98919	1.69971e-23	2.36057e-22	SPATA3-AS1
ENSG00000254298	0.548379	1.74475	0.772963	2.25722	0.0239945	0.048352	ENSG00000254298
ENSG00000188765	3.64502	1.74328	0.623493	2.79598	0.0051742	0.01212	ENSG00000188765
ENSG00000124216	19.1963	1.74257	0.302111	5.76799	8.02231e-09	4.1715e-08	SNAI1
ENSG00000187653	112.432	1.74222	0.3777	4.61272	3.97441e-06	1.49996e-05	ENSG00000187653
ENSG00000258778	1.22789	1.73404	0.517764	3.3491	0.000810755	0.00219541	ENSG00000258778
ENSG00000105672	4.42145	1.73103	0.285993	6.05271	1.42428e-09	8.03503e-09	ETV2
ENSG00000137965	3.47249	1.73102	0.554377	3.12246	0.00179345	0.00456582	IFI44
ENSG00000006042	61.1151	1.72873	0.324641	5.32506	1.00921e-07	4.62988e-07	TMEM98
ENSG00000255300	13.2916	1.7287	0.50157	3.44658	0.000567733	0.00157695	ENSG00000255300
ENSG00000175147	3.60576	1.72207	0.503459	3.42048	0.000625117	0.00172429	TMEM51-AS1
ENSG00000074410	581.603	1.72174	0.0839121	20.5183	1.47713e-93	1.01029e-91	CA12
ENSG00000203995	156.59	1.71819	0.301779	5.69354	1.24429e-08	6.33551e-08	ZYG11A
ENSG00000006071	21.8921	1.71396	0.280104	6.11901	9.41563e-10	5.43101e-09	ABCC8
ENSG00000158748	14.9487	1.71338	0.162024	10.5749	3.89556e-26	6.06948e-25	HTR6
ENSG00000153790	84.2103	1.71207	0.255195	6.70887	1.96134e-11	1.31773e-10	C7orf31
ENSG00000137714	674.866	1.71176	0.251934	6.79446	1.08718e-11	7.48809e-11	FDX1
ENSG00000253958	8.17572	1.71128	0.556058	3.07752	0.0020873	0.00526544	CLDN23
ENSG00000234965	5.76273	1.71115	0.514445	3.3262	0.000880396	0.00237111	SHISA8
ENSG00000129910	7.17537	1.70913	0.441467	3.87148	0.000108179	0.000335437	CDH15
ENSG00000123388	0.9161	1.70738	0.703988	2.42529	0.0152961	0.0322354	HOXC11
ENSG00000114654	11.1325	1.7059	0.3984	4.28189	1.85314e-05	6.40358e-05	EFCC1
ENSG00000265055	1.49609	1.69786	0.574108	2.95739	0.00310256	0.00759243	LOC124904048
ENSG00000227477	1.41955	1.69459	0.479318	3.53541	0.00040715	0.00115809	STK4-DT
ENSG00000232992	0.890537	1.69326	0.50619	3.34511	0.0008225	0.00222508	AHCYP4
ENSG00000164855	6.79838	1.6927	0.488453	3.46543	0.000529394	0.00147748	TMEM184A
ENSG00000178695	4.11967	1.6917	0.537596	3.14679	0.00165076	0.00423134	KCTD12
ENSG00000076716	159.097	1.69122	0.323896	5.22148	1.77496e-07	7.90205e-07	GPC4
ENSG00000266929	2.00488	1.69114	0.455789	3.71036	0.000206963	0.000617902	ENSG00000266929
ENSG00000171517	171	1.69027	0.0835913	20.2206	6.44404e-91	4.25859e-89	LPAR3
ENSG00000160219	7.9927	1.68974	0.450173	3.75354	0.000174357	0.000525177	GAB3
ENSG00000181418	148.359	1.6892	0.0991987	17.0284	5.05564e-65	2.19882e-63	DDN
ENSG00000172594	14.8233	1.68787	0.417331	4.04443	5.24503e-05	0.000170499	SMPDL3A
ENSG00000165633	15.7973	1.68446	0.332428	5.06715	4.03817e-07	1.73027e-06	VSTM4
ENSG00000110076	10.0554	1.68363	0.20611	8.16858	3.12034e-16	2.93606e-15	NRXN2
ENSG00000279619	1.64826	1.6826	0.697023	2.41398	0.0157793	0.0331851	ENSG00000279619
ENSG00000171243	507.922	1.68235	0.0718543	23.4134	3.12273e-121	3.04413e-119	SOSTDC1
ENSG00000167549	183.907	1.67878	0.301	5.57736	2.44197e-08	1.20526e-07	CORO6
ENSG00000255150	10.5658	1.67852	0.293684	5.7154	1.09446e-08	5.60739e-08	EID3
ENSG00000163376	39.0597	1.67553	0.181091	9.25243	2.19443e-20	2.63115e-19	KBTBD8
ENSG00000185988	8.71528	1.67529	0.283361	5.91219	3.37591e-09	1.82985e-08	PLK5
ENSG00000264007	3.50494	1.6752	0.470236	3.56246	0.000367402	0.00105221	ENSG00000264007
ENSG00000119599	109.306	1.67444	0.149884	11.1716	5.61822e-29	9.89234e-28	DCAF4
ENSG00000189184	50.2838	1.67372	0.192435	8.69757	3.39058e-18	3.59744e-17	PCDH18
ENSG00000005102	141.867	1.67342	0.300763	5.56391	2.6379e-08	1.29643e-07	MEOX1
ENSG00000196935	110.533	1.67185	0.0827645	20.2001	9.76653e-91	6.40438e-89	SRGAP1
ENSG00000126391	383.11	1.66987	0.0671514	24.8672	1.68652e-136	2.03365e-134	FRMD8
ENSG00000182782	4.22125	1.66939	0.463308	3.6032	0.000314321	0.00090909	HCAR2
ENSG00000249852	1.05071	1.66392	0.674626	2.46643	0.0136469	0.0291339	ENSG00000249852
ENSG00000170390	54.0028	1.66042	0.0747269	22.2198	2.2111e-109	1.78594e-107	DCLK2
ENSG00000186115	3.52288	1.65951	0.552195	3.00529	0.00265326	0.00657706	CYP4F2
ENSG00000125637	8.30587	1.65694	0.203976	8.1232	4.54046e-16	4.22233e-15	PSD4
ENSG00000158050	138.143	1.65664	0.0871403	19.0112	1.37752e-80	7.78848e-79	DUSP2
ENSG00000164976	162.32	1.65663	0.27961	5.92478	3.12723e-09	1.69904e-08	MYORG
ENSG00000106327	204.657	1.65593	0.091604	18.0771	4.83023e-73	2.405e-71	TFR2
ENSG00000116761	132.496	1.65477	0.212609	7.78314	7.07469e-15	6.10381e-14	CTH
ENSG00000108823	32.5972	1.65335	0.369961	4.46898	7.85926e-06	2.85214e-05	SGCA
ENSG00000253167	2.84083	1.65121	0.417959	3.95064	7.7942e-05	0.000246805	WASHC5-AS1
ENSG00000283031	2.12406	1.65055	0.472429	3.49376	0.000476274	0.00133988	ENSG00000283031
ENSG00000171115	1.13136	1.64913	0.652968	2.52559	0.0115506	0.0250452	GIMAP8
ENSG00000252139	1.42189	1.64763	0.673	2.44818	0.0143579	0.0304956	ENSG00000252139
ENSG00000224940	22.3718	1.64534	0.303574	5.4199	5.96314e-08	2.81432e-07	PRRT4
ENSG00000130066	71.7975	1.64435	0.0896898	18.3337	4.45173e-75	2.26985e-73	SAT1
ENSG00000240441	1.27129	1.64378	0.632645	2.59827	0.0093695	0.0207705	RPL17P38
ENSG00000081181	108.165	1.64249	0.28081	5.84913	4.94166e-09	2.6309e-08	ARG2
ENSG00000169583	2.54598	1.64008	0.612756	2.67656	0.00743816	0.0168716	CLIC3
ENSG00000288084	5.20866	1.6396	0.685856	2.3906	0.016821	0.0351665	ENSG00000288084
ENSG00000250910	2.42001	1.63501	0.518907	3.15088	0.00162782	0.00417674	MAP9-AS1
ENSG00000274849	2.05954	1.63421	0.633363	2.58021	0.00987393	0.0217659	ENSG00000274849
ENSG00000169604	414.186	1.63319	0.281716	5.7973	6.73899e-09	3.53526e-08	ANTXR1
ENSG00000177685	159.448	1.63174	0.137655	11.8538	2.05553e-32	4.11477e-31	CRACR2B
ENSG00000078804	303.459	1.63128	0.0615894	26.4864	1.38974e-154	2.06779e-152	TP53INP2
ENSG00000010278	108.737	1.63087	0.280707	5.80988	6.25188e-09	3.2933e-08	CD9
ENSG00000244274	216.825	1.62796	0.277261	5.87158	4.31651e-09	2.31454e-08	DBNDD2
ENSG00000130270	53.5228	1.62759	0.308644	5.27336	1.33945e-07	6.04893e-07	ATP8B3
ENSG00000274798	0.936232	1.62667	0.553583	2.93844	0.00329872	0.00802997	ENSG00000274798
ENSG00000101160	536.817	1.62612	0.276358	5.8841	4.00226e-09	2.15239e-08	CTSZ
ENSG00000154127	149.528	1.62389	0.16081	10.0982	5.62541e-24	7.97811e-23	UBASH3B
ENSG00000163171	109.707	1.62324	0.281146	5.77366	7.75681e-09	4.04088e-08	CDC42EP3
ENSG00000274765	1.78428	1.62039	0.471911	3.43369	0.000595425	0.00164775	ENSG00000274765
ENSG00000237233	3.36574	1.62005	0.601552	2.69312	0.00707874	0.0161297	ENSG00000237233
ENSG00000158813	47.6389	1.61921	0.104941	15.4297	1.03403e-53	3.61385e-52	EDA
ENSG00000104522	2.37801	1.6185	0.440073	3.67781	0.00023525	0.000695902	GFUS
ENSG00000291061	6.30104	1.61743	0.425857	3.79805	0.000145837	0.000444375	ENSG00000291061
ENSG00000242931	1.28855	1.61373	0.594446	2.71468	0.00663407	0.0151927	RPL7P49
ENSG00000197943	2.65867	1.61351	0.508798	3.17123	0.00151797	0.00391502	PLCG2
ENSG00000100191	0.995168	1.6134	0.680333	2.37148	0.0177168	0.0368456	SLC5A4
ENSG00000127124	98.8625	1.61208	0.0851511	18.932	6.22136e-80	3.48657e-78	HIVEP3
ENSG00000075340	111.303	1.61186	0.309823	5.20253	1.96589e-07	8.71852e-07	ADD2
ENSG00000084636	6.29482	1.6111	0.332983	4.83839	1.30893e-06	5.26781e-06	COL16A1
ENSG00000289543	1.96043	1.60996	0.524395	3.07013	0.00213967	0.00538686	ENSG00000289543
ENSG00000167861	15.1239	1.60951	0.425707	3.78079	0.000156333	0.000474142	HID1
ENSG00000115594	70.0038	1.60811	0.280201	5.73914	9.51592e-09	4.90307e-08	IL1R1
ENSG00000167191	132.751	1.60637	0.0656107	24.4834	2.22046e-132	2.49978e-130	GPRC5B
ENSG00000055732	65.4288	1.60553	0.275313	5.83164	5.48846e-09	2.9073e-08	MCOLN3
ENSG00000254221	8.66067	1.60507	0.41968	3.82451	0.000131033	0.000401672	PCDHGB1
ENSG00000121310	22.4757	1.60461	0.303892	5.28021	1.29037e-07	5.83763e-07	ECHDC2
ENSG00000221539	11.0873	1.60454	0.303681	5.28364	1.26644e-07	5.73651e-07	SNORD99
ENSG00000266258	3.11283	1.60277	0.484077	3.31097	0.000929727	0.0024921	LINC01909
ENSG00000280010	21.7904	1.60147	0.264484	6.05509	1.40343e-09	7.92619e-09	ENSG00000280010
ENSG00000264229	1.16984	1.60067	0.589705	2.71436	0.00664046	0.0152059	RNU4ATAC
ENSG00000096433	701.253	1.60064	0.271813	5.88875	3.89119e-09	2.09576e-08	ITPR3
ENSG00000031081	22.6082	1.59648	0.150554	10.604	2.85467e-26	4.48896e-25	ARHGAP31
ENSG00000287707	15.0126	1.59623	0.334092	4.7778	1.77227e-06	7.00186e-06	ENSG00000287707
ENSG00000139318	2243.18	1.59466	0.278264	5.73075	9.99864e-09	5.14346e-08	DUSP6
ENSG00000163472	111.993	1.5932	0.0896556	17.7702	1.20168e-70	5.71481e-69	TMEM79
ENSG00000150995	323.047	1.59288	0.0958582	16.617	5.24551e-62	2.14224e-60	ITPR1
ENSG00000213047	69.3076	1.59243	0.300314	5.30253	1.14206e-07	5.20092e-07	DENND1B
ENSG00000286116	4.70363	1.5918	0.392507	4.05547	5.00343e-05	0.00016325	ENSG00000286116
ENSG00000279766	4.2149	1.59172	0.291792	5.45498	4.89795e-08	2.33063e-07	ENSG00000279766
ENSG00000138646	81.1775	1.59102	0.231566	6.87072	6.38774e-12	4.48588e-11	HERC5
ENSG00000196739	152.731	1.5907	0.103027	15.4396	8.85933e-54	3.10479e-52	COL27A1
ENSG00000158555	11.1631	1.59063	0.235487	6.75461	1.43223e-11	9.74598e-11	GDPD5
ENSG00000110090	652.586	1.59049	0.259014	6.14055	8.22377e-10	4.76297e-09	CPT1A
ENSG00000157557	64.5268	1.58969	0.128628	12.3588	4.36399e-35	9.58006e-34	ETS2
ENSG00000173918	3.49532	1.58793	0.482807	3.28896	0.00100558	0.00267708	C1QTNF1
ENSG00000007516	12.888	1.58506	0.354923	4.46591	7.97275e-06	2.89167e-05	BAIAP3
ENSG00000131370	31.1323	1.58239	0.149446	10.5884	3.37469e-26	5.27734e-25	SH3BP5
ENSG00000286452	2.20633	1.57998	0.698629	2.26154	0.0237255	0.0478707	ENSG00000286452
ENSG00000131781	14.914	1.57915	0.336728	4.6897	2.73604e-06	1.05378e-05	FMO5
ENSG00000287616	40.5336	1.57882	0.229426	6.88159	5.91883e-12	4.1727e-11	ENSG00000287616
ENSG00000131378	43.1933	1.57731	0.115654	13.6382	2.37409e-42	6.53017e-41	RFTN1
ENSG00000138823	1.25383	1.57241	0.581788	2.70271	0.00687765	0.0157081	MTTP
ENSG00000091428	24.45	1.57176	0.320118	4.90993	9.11068e-07	3.73214e-06	RAPGEF4
ENSG00000142178	25.1629	1.5717	0.118369	13.278	3.10461e-40	8.0685e-39	SIK1
ENSG00000286017	2.13653	1.57147	0.428635	3.66622	0.000246163	0.000725822	ENSG00000286017
ENSG00000107736	27.3014	1.56801	0.366774	4.27512	1.91033e-05	6.58955e-05	CDH23
ENSG00000114166	120.236	1.56768	0.117016	13.3972	6.2805e-41	1.6628e-39	KAT2B
ENSG00000163485	47.1445	1.56743	0.254991	6.147	7.89642e-10	4.57546e-09	ADORA1
ENSG00000130487	6.7119	1.56667	0.460638	3.40108	0.000671191	0.0018414	KLHDC7B
ENSG00000291044	13.6016	1.56273	0.167199	9.34654	9.05588e-21	1.10455e-19	ENSG00000291044
ENSG00000105643	149.04	1.56137	0.0895527	17.4352	4.46304e-68	2.046e-66	ARRDC2
ENSG00000263370	1.48804	1.55861	0.642554	2.42565	0.0152808	0.032214	ENSG00000263370
ENSG00000171867	913.365	1.55766	0.081264	19.1678	6.86953e-82	3.93652e-80	PRNP
ENSG00000170485	54.6516	1.5566	0.271976	5.72329	1.0448e-08	5.36485e-08	NPAS2
ENSG00000237676	1.8912	1.55618	0.538239	2.89124	0.00383722	0.00922086	ENSG00000237676
ENSG00000142552	70.7641	1.55484	0.254803	6.10214	1.04657e-09	6.00405e-09	RCN3
ENSG00000234004	1.13214	1.55443	0.603693	2.57488	0.0100276	0.0220836	ENSG00000234004
ENSG00000289507	12.6724	1.55439	0.161227	9.64095	5.36869e-22	6.93731e-21	ENSG00000289507
ENSG00000137878	3.40574	1.55383	0.461464	3.36716	0.00075946	0.00206906	GCOM1
ENSG00000198873	85.79	1.55273	0.0776001	20.0094	4.55715e-89	2.92797e-87	GRK5
ENSG00000267795	1.05377	1.55145	0.574528	2.7004	0.00692565	0.015812	SMIM22
ENSG00000124615	59.1801	1.55129	0.167957	9.23621	2.55393e-20	3.05499e-19	MOCS1
ENSG00000184271	90.2857	1.55082	0.0982752	15.7804	4.24697e-56	1.55252e-54	POU6F1
ENSG00000234492	1.36779	1.54832	0.463062	3.34367	0.000826784	0.00223572	RPL34-DT
ENSG00000204860	10.868	1.54725	0.39497	3.91739	8.95143e-05	0.00028107	ENSG00000204860
ENSG00000132821	8.76997	1.54523	0.194599	7.94059	2.01225e-15	1.79767e-14	VSTM2L
ENSG00000248429	4.5784	1.54186	0.485517	3.17571	0.00149469	0.00386125	GASK1B-AS1
ENSG00000164023	148.294	1.54127	0.239912	6.42432	1.32465e-10	8.27067e-10	SGMS2
ENSG00000144891	11.4627	1.54072	0.222947	6.9107	4.82271e-12	3.42654e-11	AGTR1
ENSG00000166801	1538.96	1.53963	0.148554	10.3641	3.61083e-25	5.39146e-24	FAM111A
ENSG00000101230	1.3208	1.53959	0.495818	3.10515	0.0019018	0.00482189	ISM1
ENSG00000107338	35.5234	1.53731	0.195454	7.86531	3.68184e-15	3.24479e-14	SHB
ENSG00000287038	3.34149	1.53514	0.436314	3.51843	0.000434108	0.00122872	ENSG00000287038
ENSG00000235978	1.24698	1.53197	0.664227	2.3064	0.0210885	0.0431244	LOC124906209
ENSG00000148175	784.903	1.52721	0.035802	42.6571	0	0	STOM
ENSG00000122644	70.4962	1.52273	0.264651	5.75372	8.72987e-09	4.52094e-08	ARL4A
ENSG00000075651	14.7465	1.51908	0.347441	4.3722	1.23001e-05	4.35439e-05	PLD1
ENSG00000104892	2.82109	1.5181	0.514501	2.95063	0.00317124	0.00775006	KLC3
ENSG00000100078	135.656	1.51721	0.300064	5.0563	4.27479e-07	1.82612e-06	PLA2G3
ENSG00000287385	1.13038	1.51606	0.658983	2.30061	0.0214139	0.0437406	LOC107984016
ENSG00000155816	14.16	1.51557	0.239672	6.32351	2.55688e-10	1.55633e-09	FMN2
ENSG00000111679	58.265	1.51513	0.256495	5.90705	3.48292e-09	1.88344e-08	PTPN6
ENSG00000250033	16.3484	1.51452	0.31744	4.77105	1.83269e-06	7.23268e-06	SLC7A11-AS1
ENSG00000113946	1.62775	1.51268	0.560316	2.69969	0.00694038	0.0158428	CLDN16
ENSG00000286448	4.75704	1.5108	0.263239	5.73927	9.50845e-09	4.90093e-08	ENSG00000286448
ENSG00000152377	0.721002	1.51022	0.626217	2.41166	0.0158802	0.0333751	SPOCK1
ENSG00000132437	2.40674	1.51017	0.373333	4.0451	5.23004e-05	0.000170033	DDC
ENSG00000135749	6.75964	1.50981	0.425459	3.54867	0.000387183	0.00110525	PCNX2
ENSG00000168389	152.498	1.50926	0.241303	6.25465	3.98412e-10	2.38625e-09	MFSD2A
ENSG00000171444	142.492	1.50761	0.242295	6.22221	4.90192e-10	2.89776e-09	MCC
ENSG00000151726	873.186	1.50534	0.200791	7.49707	6.52596e-14	5.28958e-13	ACSL1
ENSG00000226091	2.51992	1.49923	0.532731	2.81424	0.00488923	0.0115182	LINC00937
ENSG00000269967	3.68476	1.49849	0.532214	2.81558	0.00486899	0.0114758	ENSG00000269967
ENSG00000136928	13.8871	1.49818	0.32591	4.59692	4.28792e-06	1.60816e-05	GABBR2
ENSG00000215039	33.3595	1.49647	0.16978	8.81419	1.20556e-18	1.31814e-17	CD27-AS1
ENSG00000023445	35.324	1.49584	0.202607	7.38295	1.54823e-13	1.22754e-12	BIRC3
ENSG00000128886	1.31453	1.49232	0.586376	2.54499	0.0109282	0.02384	ELL3
ENSG00000125731	11.7534	1.49098	0.368734	4.04351	5.26567e-05	0.00017106	SH2D3A
ENSG00000110042	474.095	1.48872	0.178772	8.3275	8.25675e-17	8.06435e-16	DTX4
ENSG00000121316	571.313	1.48847	0.0479947	31.0132	3.57473e-211	9.2808e-209	PLBD1
ENSG00000198682	57.9078	1.48797	0.0892534	16.6713	2.12007e-62	8.7142e-61	PAPSS2
ENSG00000119865	56.5399	1.48784	0.146985	10.1224	4.39438e-24	6.27771e-23	CNRIP1
ENSG00000025156	957.348	1.48641	0.0649931	22.8703	9.18049e-116	8.22462e-114	HSF2
ENSG00000065717	217.796	1.48485	0.128508	11.5545	7.00482e-31	1.32904e-29	TLE2
ENSG00000050767	108.226	1.48438	0.12979	11.4368	2.73778e-30	5.08819e-29	COL23A1
ENSG00000289520	37.942	1.48156	0.144471	10.2551	1.12265e-24	1.64347e-23	ENSG00000289520
ENSG00000163393	3.65794	1.48126	0.523235	2.83096	0.00464087	0.0109807	SLC22A15
ENSG00000035664	6.54105	1.47894	0.347766	4.25269	2.1122e-05	7.25931e-05	DAPK2
ENSG00000277548	2.75356	1.47824	0.310381	4.76266	1.9106e-06	7.52383e-06	ENSG00000277548
ENSG00000180815	65.2923	1.47731	0.302733	4.87989	1.06145e-06	4.31274e-06	MAP3K15
ENSG00000154188	76.2758	1.47705	0.120221	12.2861	1.07601e-34	2.33391e-33	ANGPT1
ENSG00000214274	2.26307	1.4768	0.544812	2.71066	0.0067149	0.0153649	ANG
ENSG00000163947	68.4507	1.47554	0.263267	5.60473	2.08585e-08	1.03815e-07	ARHGEF3
ENSG00000170017	1621.49	1.47174	0.246114	5.97994	2.23221e-09	1.23171e-08	ALCAM
ENSG00000256577	0.651498	1.47157	0.623857	2.35882	0.0183332	0.037997	SLC6A12-AS1
ENSG00000166689	29.6421	1.47106	0.329574	4.4635	8.06298e-06	2.92231e-05	PLEKHA7
ENSG00000132622	8.78052	1.46862	0.215824	6.80471	1.01253e-11	6.99479e-11	HSPA12B
ENSG00000239322	6.91041	1.46848	0.222324	6.60512	3.97204e-11	2.59929e-10	ATP6V1B1-AS1
ENSG00000235033	0.47349	1.46467	0.652761	2.24381	0.0248445	0.049891	DAAM2-AS1
ENSG00000269949	4.84827	1.4632	0.273505	5.3498	8.80517e-08	4.06588e-07	ENSG00000269949
ENSG00000290082	88.764	1.46285	0.133277	10.976	4.98544e-28	8.49595e-27	ENSG00000290082
ENSG00000235837	4.31289	1.45914	0.418863	3.48358	0.000494752	0.00138833	ENSG00000235837
ENSG00000236085	1.20802	1.45781	0.545251	2.67365	0.00750313	0.0170099	ENSG00000236085
ENSG00000280623	174.354	1.45774	0.131751	11.0644	1.86753e-28	3.24116e-27	ENSG00000280623
ENSG00000178445	543.574	1.45742	0.2598	5.60978	2.02584e-08	1.00927e-07	GLDC
ENSG00000128274	17.1055	1.45709	0.351488	4.14549	3.39084e-05	0.000113026	A4GALT
ENSG00000007264	244.4	1.45409	0.136064	10.6868	1.1733e-26	1.87161e-25	MATK
ENSG00000265972	113.174	1.4534	0.135867	10.6972	1.04872e-26	1.67921e-25	TXNIP
ENSG00000180694	665.732	1.45282	0.202617	7.17027	7.48499e-13	5.62269e-12	TMEM64
ENSG00000197223	405.362	1.45198	0.25053	5.79561	6.80715e-09	3.56955e-08	C1D
ENSG00000130751	136.499	1.45005	0.242195	5.98712	2.13587e-09	1.18111e-08	NPAS1
ENSG00000065923	211.941	1.44937	0.226126	6.40954	1.45957e-10	9.08189e-10	SLC9A7
ENSG00000176909	50.8612	1.44689	0.270813	5.34277	9.15378e-08	4.21996e-07	MAMSTR
ENSG00000236876	3.80002	1.44689	0.593244	2.43894	0.0147304	0.0311693	ENSG00000236876
ENSG00000103811	82.0461	1.44661	0.246043	5.87953	4.11445e-09	2.20945e-08	CTSH
ENSG00000130829	108.137	1.44633	0.18328	7.89138	2.98873e-15	2.64587e-14	DUSP9
ENSG00000125898	34.5026	1.44615	0.132554	10.9098	1.03447e-27	1.73615e-26	FAM110A
ENSG00000288780	2.48235	1.4444	0.595547	2.42534	0.0152941	0.0322338	ENSG00000288780
ENSG00000241155	0.710472	1.44277	0.58617	2.46135	0.0138416	0.0295124	ARHGAP31-AS1
ENSG00000147459	228.461	1.43948	0.226429	6.3573	2.05337e-10	1.26071e-09	DOCK5
ENSG00000198001	59.2153	1.4387	0.2535	5.67534	1.38415e-08	7.01252e-08	IRAK4
ENSG00000275832	2.25442	1.43702	0.510856	2.81295	0.00490886	0.011557	ARHGAP23
ENSG00000143153	102.478	1.43483	0.263794	5.43922	5.35141e-08	2.53785e-07	ATP1B1
ENSG00000125730	33.502	1.43351	0.273826	5.2351	1.64894e-07	7.36309e-07	C3
ENSG00000106511	2606.8	1.43323	0.0992255	14.4442	2.72718e-47	8.4516e-46	MEOX2
ENSG00000099377	58.6667	1.43222	0.282241	5.07445	3.88622e-07	1.66853e-06	HSD3B7
ENSG00000175161	74.5221	1.42939	0.352124	4.05934	4.92107e-05	0.000160748	CADM2
ENSG00000240759	1.38872	1.42868	0.578407	2.47002	0.0135106	0.0288672	ENSG00000240759
ENSG00000100626	129.1	1.4282	0.246736	5.78839	7.10661e-09	3.71662e-08	GALNT16
ENSG00000188886	2.10278	1.42684	0.563252	2.53322	0.0113019	0.0245605	ASTL
ENSG00000177283	550.722	1.42295	0.056497	25.1863	5.66015e-140	7.16474e-138	FZD8
ENSG00000089327	308.381	1.42229	0.22413	6.34582	2.21245e-10	1.35348e-09	FXYD5
ENSG00000276533	2.52394	1.42063	0.409766	3.46694	0.000526416	0.00147037	ENSG00000276533
ENSG00000005059	267.982	1.41911	0.211493	6.70999	1.94641e-11	1.30804e-10	MCUB
ENSG00000154122	141.133	1.41725	0.199558	7.10194	1.23022e-12	9.11219e-12	ANKH
ENSG00000133131	275.016	1.4166	0.060827	23.289	5.73538e-120	5.48592e-118	MORC4
ENSG00000080200	160.264	1.41553	0.245224	5.77241	7.81461e-09	4.06932e-08	CRYBG3
ENSG00000135540	38.678	1.41404	0.270488	5.22774	1.71594e-07	7.65e-07	NHSL1
ENSG00000272574	3.91883	1.41349	0.3545	3.98728	6.68348e-05	0.000213547	ENSG00000272574
ENSG00000065361	159.288	1.41304	0.25341	5.5761	2.45975e-08	1.21333e-07	ERBB3
ENSG00000165905	164.628	1.41044	0.289878	4.86563	1.14094e-06	4.62097e-06	LARGE2
ENSG00000148842	512.415	1.40988	0.0468105	30.1187	2.75379e-199	6.36952e-197	CNNM2
ENSG00000213036	0.992533	1.4095	0.574629	2.45288	0.0141716	0.030139	ENSG00000213036
ENSG00000148344	100.963	1.40868	0.109017	12.9216	3.39792e-38	8.2889e-37	PTGES
ENSG00000226632	0.755341	1.40437	0.613065	2.29074	0.0219786	0.044772	ENSG00000226632
ENSG00000149564	14.3201	1.40424	0.276227	5.08367	3.70217e-07	1.59516e-06	ESAM
ENSG00000267201	3.0707	1.40323	0.359078	3.90787	9.31137e-05	0.000291691	LINC01775
ENSG00000181826	106.539	1.40302	0.0718683	19.5221	7.12503e-85	4.25545e-83	RELL1
ENSG00000231439	6.22408	1.40144	0.264591	5.29662	1.17963e-07	5.35952e-07	WASIR2
ENSG00000147804	98.2002	1.39961	0.146455	9.5566	1.2169e-21	1.55196e-20	SLC39A4
ENSG00000248971	7.7506	1.39904	0.206586	6.77218	1.26854e-11	8.68556e-11	KRT8P46
ENSG00000179097	187.933	1.39875	0.227483	6.14882	7.80618e-10	4.52524e-09	HTR1F
ENSG00000185615	36.1407	1.39839	0.128844	10.8533	1.92259e-27	3.1909e-26	PDIA2
ENSG00000164125	51.8551	1.3976	0.247259	5.65238	1.5824e-08	7.97088e-08	GASK1B
ENSG00000101224	896.593	1.39318	0.0686244	20.3016	1.24476e-91	8.37844e-90	CDC25B
ENSG00000171004	225.836	1.39228	0.22112	6.29649	3.04466e-10	1.84047e-09	HS6ST2
ENSG00000019582	28.2739	1.39181	0.381412	3.64909	0.00026317	0.000771499	CD74
ENSG00000101276	2.14307	1.39078	0.613714	2.26617	0.0234407	0.0473448	SLC52A3
ENSG00000236714	1.33582	1.38989	0.489074	2.84188	0.0044848	0.0106522	LINC01844
ENSG00000235724	3.96479	1.38639	0.316307	4.38305	1.17029e-05	4.15514e-05	ENSG00000235724
ENSG00000290829	1.69101	1.38627	0.57002	2.43197	0.0150171	0.0317026	ENSG00000290829
ENSG00000114646	102.185	1.38517	0.230226	6.01656	1.78165e-09	9.94088e-09	CSPG5
ENSG00000129595	7.83632	1.38512	0.348477	3.97478	7.04429e-05	0.000224456	EPB41L4A
ENSG00000214796	2.10792	1.38377	0.455444	3.03828	0.00237933	0.00594202	ENSG00000214796
ENSG00000115107	343.272	1.38346	0.158849	8.70929	3.05775e-18	3.25244e-17	STEAP3
ENSG00000146054	48.0587	1.38346	0.257285	5.37715	7.56734e-08	3.5263e-07	TRIM7
ENSG00000121743	124.616	1.37997	0.23269	5.93052	3.01974e-09	1.6431e-08	GJA3
ENSG00000175305	188.706	1.37756	0.140509	9.80403	1.08184e-22	1.44413e-21	CCNE2
ENSG00000170775	0.894378	1.37614	0.588979	2.33648	0.0194662	0.0401328	GPR37
ENSG00000153902	4.17841	1.37536	0.55184	2.49232	0.0126912	0.0272699	LGI4
ENSG00000224316	1.14619	1.3753	0.542542	2.53493	0.0112471	0.0244644	GTF2IP5
ENSG00000198892	78.6051	1.37193	0.175407	7.82142	5.22293e-15	4.54781e-14	SHISA4
ENSG00000167642	3.37557	1.37182	0.32713	4.1935	2.74684e-05	9.28001e-05	SPINT2
ENSG00000253368	45.8939	1.37154	0.188233	7.28638	3.18385e-13	2.4637e-12	TRNP1
ENSG00000113209	1.41763	1.37084	0.459767	2.98159	0.00286752	0.00705728	PCDHB5
ENSG00000171462	62.6304	1.36834	0.153094	8.93796	3.96423e-19	4.44718e-18	DLK2
ENSG00000058091	6.92388	1.36811	0.498909	2.7422	0.00610295	0.0140752	CDK14
ENSG00000243018	1.21557	1.36661	0.53454	2.55662	0.0105695	0.0231409	ENSG00000243018
ENSG00000159176	8.86151	1.36469	0.369697	3.69138	0.00022304	0.000662404	CSRP1
ENSG00000125875	827.846	1.36345	0.0431826	31.5742	8.34888e-219	2.25979e-216	TBC1D20
ENSG00000149922	11.0716	1.36181	0.223565	6.09133	1.11975e-09	6.39217e-09	TBX6
ENSG00000256751	8.8292	1.36179	0.27947	4.87276	1.10052e-06	4.46367e-06	PLBD1-AS1
ENSG00000091490	91.1893	1.36121	0.2661	5.11542	3.13046e-07	1.36174e-06	SEL1L3
ENSG00000286788	3.6551	1.36062	0.351963	3.86581	0.00011072	0.000342832	ENSG00000286788
ENSG00000226823	8.57787	1.36062	0.193499	7.03165	2.04106e-12	1.48799e-11	ENSG00000226823
ENSG00000146966	4.61994	1.35937	0.306234	4.43899	9.03833e-06	3.25311e-05	DENND2A
ENSG00000253305	26.2195	1.35841	0.286664	4.73868	2.1512e-06	8.3985e-06	PCDHGB6
ENSG00000167306	15.569	1.35786	0.362788	3.74284	0.000181952	0.000547276	MYO5B
ENSG00000006534	19.9234	1.35747	0.28655	4.73729	2.16594e-06	8.45346e-06	ALDH3B1
ENSG00000118263	95.2398	1.35714	0.337756	4.01811	5.86669e-05	0.000188801	KLF7
ENSG00000035681	1058.47	1.35446	0.0408221	33.1797	2.11597e-241	6.99178e-239	NSMAF
ENSG00000186660	3051.32	1.35291	0.128059	10.5648	4.33896e-26	6.73558e-25	ZFP91
ENSG00000179750	237.331	1.35283	0.191574	7.06168	1.64505e-12	1.2055e-11	APOBEC3B
ENSG00000198598	34.0644	1.35268	0.227474	5.9465	2.73944e-09	1.49795e-08	MMP17
ENSG00000210049	1.3799	1.35222	0.578123	2.33898	0.0193365	0.0398848	ENSG00000210049
ENSG00000104312	1047.24	1.35202	0.184591	7.32441	2.39954e-13	1.87562e-12	RIPK2
ENSG00000165300	3.92066	1.35019	0.51815	2.60578	0.00916647	0.0203723	SLITRK5
ENSG00000286850	4.84264	1.34989	0.397559	3.39545	0.000685169	0.00187732	ENSG00000286850
ENSG00000251583	1.88168	1.34676	0.550456	2.44663	0.0144198	0.0306067	ENSG00000251583
ENSG00000213013	1.13736	1.34646	0.525655	2.5615	0.0104223	0.0228559	RPS15AP36
ENSG00000135324	71.0397	1.34565	0.141915	9.48211	2.49196e-21	3.13101e-20	MRAP2
ENSG00000177238	1.38351	1.34212	0.449768	2.98404	0.00284474	0.00700394	TRIM72
ENSG00000101871	7.65112	1.34026	0.413807	3.23884	0.00120017	0.00315617	MID1
ENSG00000064393	130.055	1.33937	0.199525	6.7128	1.90927e-11	1.28546e-10	HIPK2
ENSG00000187699	53.0886	1.33876	0.253821	5.27444	1.33161e-07	6.01566e-07	C2orf88
ENSG00000253641	6.07767	1.33724	0.465085	2.87526	0.00403701	0.00966535	LINC03022
ENSG00000251880	1.4076	1.33693	0.545386	2.45135	0.014232	0.0302535	RNU7-75P
ENSG00000160712	66.7219	1.33552	0.242748	5.50166	3.76224e-08	1.81809e-07	IL6R
ENSG00000008056	9.17568	1.33421	0.18537	7.19753	6.13142e-13	4.64153e-12	SYN1
ENSG00000184060	37.5208	1.33052	0.290353	4.58242	4.5962e-06	1.71669e-05	ADAP2
ENSG00000262576	7.38733	1.33029	0.409226	3.25074	0.00115104	0.00303543	PCDHGA4
ENSG00000259212	3.42911	1.32955	0.391243	3.39826	0.000678161	0.00185871	ENSG00000259212
ENSG00000127585	30.674	1.32863	0.317668	4.18245	2.88388e-05	9.71075e-05	FBXL16
ENSG00000057294	6.58473	1.32846	0.476401	2.78853	0.00529475	0.0123796	PKP2
ENSG00000213237	1.04212	1.32742	0.510438	2.60054	0.00930759	0.0206445	ENSG00000213237
ENSG00000164300	258.659	1.32714	0.0826098	16.0651	4.47926e-58	1.7112e-56	SERINC5
ENSG00000215305	523.161	1.32713	0.0657801	20.1753	1.61345e-90	1.0553e-88	VPS16
ENSG00000150636	10.9096	1.32679	0.219177	6.0535	1.41731e-09	7.99748e-09	CCDC102B
ENSG00000169071	73.1629	1.3265	0.337482	3.93057	8.47456e-05	0.000266986	ROR2
ENSG00000253649	5.53758	1.3255	0.507082	2.61397	0.00894969	0.0199515	PRSS51
ENSG00000173868	8.9838	1.32455	0.273412	4.84453	1.26914e-06	5.1166e-06	PHOSPHO1
ENSG00000215217	3.07651	1.32296	0.360246	3.67239	0.000240294	0.000709572	C5orf49
ENSG00000183873	22.1396	1.32241	0.258525	5.11523	3.13358e-07	1.36287e-06	SCN5A
ENSG00000236095	2.14877	1.32191	0.530633	2.49119	0.0127316	0.0273519	ENSG00000236095
ENSG00000117013	43.2029	1.32099	0.281777	4.68807	2.75799e-06	1.06143e-05	KCNQ4
ENSG00000079691	184.246	1.31719	0.210847	6.24714	4.18042e-10	2.49326e-09	CARMIL1
ENSG00000115263	22.4008	1.3154	0.214596	6.12967	8.8059e-10	5.08854e-09	GCG
ENSG00000104140	40.0742	1.31507	0.191908	6.8526	7.25188e-12	5.07592e-11	RHOV
ENSG00000286904	0.869104	1.31293	0.569371	2.30593	0.0211143	0.0431703	ENSG00000286904
ENSG00000197442	76.6755	1.31266	0.201768	6.5058	7.72803e-11	4.94404e-10	MAP3K5
ENSG00000171310	130.886	1.31227	0.213175	6.15582	7.46896e-10	4.34162e-09	CHST11
ENSG00000161249	274.634	1.31121	0.208266	6.29586	3.05707e-10	1.84665e-09	DMKN
ENSG00000183092	18.3903	1.30977	0.153394	8.53858	1.3588e-17	1.39684e-16	BEGAIN
ENSG00000219438	10.2465	1.30897	0.283657	4.61463	3.93804e-06	1.48724e-05	TAFA5
ENSG00000275993	6.3776	1.30868	0.211405	6.19037	6.00242e-10	3.52132e-09	LOC102724428
ENSG00000197989	319.175	1.30823	0.0570468	22.9325	2.20113e-116	1.993e-114	SNHG12
ENSG00000164675	1.56792	1.30804	0.499871	2.61675	0.00887709	0.0198018	IQUB
ENSG00000257246	2.34828	1.30605	0.490638	2.66194	0.00776911	0.017555	ENSG00000257246
ENSG00000280362	8.53399	1.30491	0.343909	3.79434	0.000148038	0.00045083	ENSG00000280362
ENSG00000289433	5.17914	1.30393	0.292468	4.45838	8.2582e-06	2.98796e-05	ENSG00000289433
ENSG00000271798	16.04	1.30374	0.204676	6.36977	1.89313e-10	1.16627e-09	SNORA51
ENSG00000233080	13.6771	1.30368	0.303906	4.28976	1.78863e-05	6.18991e-05	LINC01399
ENSG00000201492	1.87419	1.30325	0.501906	2.5966	0.00941504	0.0208519	RNA5SP78
ENSG00000235027	3.29097	1.30272	0.384748	3.38591	0.000709437	0.00194005	ENSG00000235027
ENSG00000240204	39.3733	1.30265	0.241707	5.38938	7.07004e-08	3.30607e-07	SMKR1
ENSG00000243701	166.999	1.30069	0.200843	6.47618	9.40731e-11	5.95695e-10	DUBR
ENSG00000101695	107.663	1.29695	0.0944513	13.7315	6.57868e-43	1.83331e-41	RNF125
ENSG00000240622	2.5907	1.29664	0.530761	2.44297	0.0145668	0.0308725	ENSG00000240622
ENSG00000108786	24.4611	1.2962	0.148998	8.69946	3.33469e-18	3.5411e-17	HSD17B1
ENSG00000145198	4.55686	1.29494	0.438272	2.95465	0.00313024	0.00765574	VWA5B2
ENSG00000259015	2.04103	1.29266	0.412249	3.13563	0.00171488	0.00438378	ENSG00000259015
ENSG00000100196	402.63	1.29166	0.197204	6.54988	5.75833e-11	3.71984e-10	KDELR3
ENSG00000255650	21.4684	1.28938	0.182497	7.06522	1.60358e-12	1.177e-11	FAM222A-AS1
ENSG00000200623	1.62189	1.28812	0.537555	2.39625	0.0165639	0.0346633	SNORD18A
ENSG00000177464	6.31065	1.28687	0.374183	3.43914	0.000583572	0.00161741	GPR4
ENSG00000129317	115.73	1.28657	0.214391	6.00106	1.96038e-09	1.08999e-08	PUS7L
ENSG00000169783	51.1055	1.28542	0.138175	9.30285	1.36736e-20	1.65744e-19	LINGO1
ENSG00000291200	0.861309	1.28286	0.545587	2.35134	0.0187059	0.0387221	ENSG00000291200
ENSG00000291156	4.74514	1.28048	0.404441	3.16605	0.00154524	0.00397971	ENSG00000291156
ENSG00000206603	2.43808	1.27972	0.546614	2.34118	0.0192231	0.0396799	SNORA22B
ENSG00000196562	24.9347	1.27928	0.228897	5.58889	2.28529e-08	1.13188e-07	SULF2
ENSG00000187583	51.6158	1.27922	0.173778	7.36124	1.82212e-13	1.43708e-12	PLEKHN1
ENSG00000286918	2.03546	1.27435	0.415098	3.06999	0.00214066	0.00538828	ENSG00000286918
ENSG00000213277	2.59806	1.27371	0.528761	2.40886	0.0160023	0.0336013	ENSG00000213277
ENSG00000101220	406.45	1.27334	0.106341	11.9741	4.85543e-33	9.94659e-32	C20orf27
ENSG00000189120	16.0108	1.27276	0.362191	3.51405	0.000441327	0.00124846	SP6
ENSG00000166415	156.57	1.27177	0.237055	5.36487	8.10089e-08	3.7584e-07	WDR72
ENSG00000106003	14.7931	1.27155	0.144196	8.81815	1.16363e-18	1.27449e-17	LFNG
ENSG00000187486	29.3334	1.2709	0.313062	4.05957	4.91631e-05	0.000160634	KCNJ11
ENSG00000277476	6.79878	1.26872	0.291042	4.35924	1.30515e-05	4.60696e-05	ENSG00000277476
ENSG00000229704	2.17973	1.26861	0.459981	2.75797	0.0058162	0.0134884	ENSG00000229704
ENSG00000272707	1.81514	1.26807	0.5089	2.49179	0.01271	0.0273079	ENSG00000272707
ENSG00000136383	4.78702	1.26746	0.266284	4.75982	1.93764e-06	7.62087e-06	ALPK3
ENSG00000275734	17.1828	1.26715	0.130782	9.68898	3.35864e-22	4.389e-21	ENSG00000275734
ENSG00000231245	55.5952	1.26441	0.223656	5.65336	1.57344e-08	7.92892e-08	ENSG00000231245
ENSG00000137819	28.6282	1.26014	0.173615	7.25824	3.92152e-13	3.01344e-12	PAQR5
ENSG00000170385	503.764	1.26011	0.0979722	12.862	7.368e-38	1.77355e-36	SLC30A1
ENSG00000261647	2.05745	1.25953	0.556177	2.26462	0.0235358	0.0475256	ENSG00000261647
ENSG00000273485	3.32418	1.25939	0.411463	3.06075	0.0022078	0.00554578	ENSG00000273485
ENSG00000059915	31.1338	1.25705	0.182685	6.88099	5.94392e-12	4.18923e-11	PSD
ENSG00000010319	46.2116	1.2566	0.134431	9.34758	8.96768e-21	1.09484e-19	SEMA3G
ENSG00000078900	106.369	1.25543	0.203311	6.17492	6.61969e-10	3.86828e-09	TP73
ENSG00000177888	690.728	1.25411	0.10851	11.5576	6.761e-31	1.28373e-29	ZBTB41
ENSG00000077935	2.16157	1.25393	0.459834	2.72692	0.00639277	0.0146863	SMC1B
ENSG00000149927	46.9665	1.25372	0.126961	9.87488	5.34985e-23	7.24023e-22	DOC2A
ENSG00000255282	62.2941	1.25316	0.211185	5.93397	2.95704e-09	1.6107e-08	WTAPP1
ENSG00000263155	2.52654	1.25133	0.468859	2.66889	0.00761031	0.0172298	MYZAP
ENSG00000171729	104.94	1.25033	0.202426	6.17674	6.54374e-10	3.82477e-09	TMEM51
ENSG00000100036	64.7667	1.25018	0.180595	6.92258	4.43495e-12	3.16163e-11	SLC35E4
ENSG00000271119	11.4784	1.24911	0.20661	6.04574	1.48728e-09	8.36714e-09	ENSG00000271119
ENSG00000287787	19.6406	1.24722	0.130804	9.535	1.49885e-21	1.90296e-20	ENSG00000287787
ENSG00000276317	4.56066	1.24643	0.307745	4.0502	5.11745e-05	0.000166676	ENSG00000276317
ENSG00000280670	37.9823	1.24384	0.208027	5.97921	2.24221e-09	1.23696e-08	CCDC163
ENSG00000185420	356.668	1.24368	0.187882	6.61946	3.60506e-11	2.3695e-10	SMYD3
ENSG00000280173	56.247	1.24327	0.11322	10.981	4.71468e-28	8.05072e-27	ENSG00000280173
ENSG00000105409	2.99049	1.24271	0.359745	3.45441	0.000551499	0.0015347	ATP1A3
ENSG00000101470	4.11906	1.24169	0.404496	3.06973	0.00214249	0.00539236	TNNC2
ENSG00000181378	1.58147	1.23974	0.515602	2.40445	0.0161967	0.0339786	CFAP65
ENSG00000180818	807.82	1.23932	0.0930672	13.3164	1.85737e-40	4.84688e-39	HOXC10
ENSG00000182809	258.448	1.23923	0.215756	5.74368	9.26401e-09	4.77811e-08	CRIP2
ENSG00000111879	27.4283	1.23884	0.287161	4.31411	1.60249e-05	5.5837e-05	FAM184A
ENSG00000196159	31.6249	1.23671	0.231083	5.35181	8.70802e-08	4.02467e-07	FAT4
ENSG00000163462	26.9382	1.23655	0.267036	4.63064	3.64544e-06	1.3829e-05	TRIM46
ENSG00000026559	73.5309	1.23442	0.157316	7.84677	4.26901e-15	3.74281e-14	KCNG1
ENSG00000289332	1.54922	1.23429	0.544055	2.26869	0.023287	0.0470941	ENSG00000289332
ENSG00000228649	100.71	1.23191	0.164535	7.48727	7.03194e-14	5.68883e-13	SNHG26
ENSG00000212371	3.05704	1.23101	0.411128	2.99422	0.00275152	0.00679811	ENSG00000212371
ENSG00000261600	8.41102	1.23055	0.196775	6.25358	4.01149e-10	2.39982e-09	ENSG00000261600
ENSG00000170703	1.86676	1.23046	0.51271	2.39992	0.0163987	0.0343598	TTLL6
ENSG00000171126	89.6173	1.22815	0.111425	11.0223	2.98499e-28	5.12463e-27	KCNG3
ENSG00000251992	2.32176	1.228	0.501105	2.45059	0.0142623	0.0303079	ENSG00000251992
ENSG00000204060	3.63238	1.22784	0.486233	2.52521	0.0115628	0.0250676	FOXO6
ENSG00000259539	1.19178	1.22708	0.545407	2.24985	0.0244587	0.0491977	ENSG00000259539
ENSG00000160207	11.2668	1.22666	0.158347	7.74667	9.4334e-15	8.04876e-14	HSF2BP
ENSG00000173213	15.6063	1.22582	0.309893	3.95561	7.63398e-05	0.000241973	TUBB8B
ENSG00000165244	228.275	1.22579	0.0976866	12.5482	4.06491e-36	9.24249e-35	ZNF367
ENSG00000244245	19.3414	1.22408	0.140806	8.69337	3.51833e-18	3.72832e-17	ENSG00000244245
ENSG00000197712	252.191	1.22397	0.0827509	14.791	1.67396e-49	5.38439e-48	FAM114A1
ENSG00000176170	239.642	1.22338	0.0948079	12.9038	4.28562e-38	1.04244e-36	SPHK1
ENSG00000244219	1.72831	1.22322	0.451137	2.71141	0.00669984	0.0153336	TMEM225B
ENSG00000198561	104.56	1.22029	0.125431	9.72873	2.27405e-22	2.98857e-21	CTNND1
ENSG00000103021	151.432	1.21652	0.0846137	14.3773	7.18508e-47	2.2132e-45	CCDC113
ENSG00000224431	4.75763	1.21594	0.329903	3.68576	0.000228021	0.00067609	ENSG00000224431
ENSG00000148120	580.659	1.21565	0.153479	7.92058	2.36398e-15	2.1001e-14	AOPEP
ENSG00000155629	43.5969	1.21243	0.246288	4.92282	8.53054e-07	3.50861e-06	PIK3AP1
ENSG00000229739	8.58984	1.21242	0.221972	5.46207	4.70619e-08	2.24484e-07	PDC-AS1
ENSG00000105251	3.53322	1.21234	0.433724	2.79519	0.00518695	0.0121487	SHD
ENSG00000250015	1.69602	1.21178	0.465787	2.60157	0.00927985	0.0205947	ENSG00000250015
ENSG00000167702	168.517	1.20908	0.240133	5.03504	4.7775e-07	2.02894e-06	KIFC2
ENSG00000162426	6.85559	1.20881	0.287138	4.20985	2.55541e-05	8.6678e-05	SLC45A1
ENSG00000166813	335.956	1.20812	0.178415	6.77138	1.27555e-11	8.72887e-11	KIF7
ENSG00000172508	5.37044	1.20724	0.279568	4.31822	1.57296e-05	5.4883e-05	CARNS1
ENSG00000232709	1.7187	1.20655	0.528506	2.28295	0.0224335	0.04556	ENSG00000232709
ENSG00000209042	5.65602	1.20579	0.310417	3.88442	0.000102574	0.00031928	SNORD12C
ENSG00000187024	6.44008	1.20477	0.264552	4.55399	5.26373e-06	1.95147e-05	PTRH1
ENSG00000198944	18.1521	1.20432	0.262956	4.57994	4.651e-06	1.73538e-05	SOWAHA
ENSG00000232110	278.246	1.20388	0.104644	11.5045	1.25143e-30	2.35504e-29	LOC124902477
ENSG00000214456	23.4144	1.20203	0.274258	4.38283	1.17146e-05	4.1587e-05	PLIN5
ENSG00000175155	36.7191	1.2019	0.142658	8.42505	3.60596e-17	3.60781e-16	YPEL2
ENSG00000065413	43.3316	1.20055	0.110447	10.8699	1.60364e-27	2.6685e-26	ANKRD44
ENSG00000004838	10.3732	1.1986	0.300725	3.98571	6.72782e-05	0.000214856	ZMYND10
ENSG00000081985	7.53947	1.19835	0.305737	3.91954	8.8719e-05	0.000278676	IL12RB2
ENSG00000057468	8.06311	1.19783	0.198785	6.02575	1.68322e-09	9.41651e-09	MSH4
ENSG00000168952	27.346	1.19782	0.281095	4.26126	2.03275e-05	6.99666e-05	STXBP6
ENSG00000137561	26.7715	1.19604	0.196867	6.07537	1.23702e-09	7.0332e-09	TTPA
ENSG00000154040	53.872	1.19269	0.215215	5.54186	2.99279e-08	1.46152e-07	CABYR
ENSG00000026103	226.128	1.19166	0.0973821	12.237	1.97294e-34	4.25403e-33	FAS
ENSG00000006282	231.774	1.19063	0.144839	8.22038	2.02866e-16	1.93098e-15	SPATA20
ENSG00000100302	6.14265	1.19007	0.366069	3.25094	0.00115025	0.00303399	RASD2
ENSG00000135090	135.699	1.18923	0.0742481	16.017	9.72692e-58	3.68277e-56	TAOK3
ENSG00000144730	112.02	1.18812	0.165907	7.16137	7.98729e-13	5.98764e-12	IL17RD
ENSG00000230837	4.27248	1.18804	0.458997	2.58833	0.00964412	0.0213055	RPL31P2
ENSG00000164070	1108.76	1.18637	0.134861	8.797	1.40526e-18	1.53188e-17	HSPA4L
ENSG00000198715	62.2298	1.18627	0.196177	6.04695	1.47609e-09	8.31196e-09	GLMP
ENSG00000110057	70.7606	1.18605	0.234007	5.06845	4.01059e-07	1.71902e-06	UNC93B1
ENSG00000225793	7.87192	1.18528	0.328693	3.60605	0.000310895	0.000900411	TMEM30A-DT
ENSG00000223714	1.09878	1.1846	0.512693	2.31054	0.020858	0.0426978	LINC02601
ENSG00000116990	46.1132	1.18354	0.172456	6.86286	6.74953e-12	4.73733e-11	MYCL
ENSG00000175806	73.8119	1.18332	0.193925	6.10194	1.04791e-09	6.01037e-09	MSRA
ENSG00000188051	8.22075	1.18302	0.306107	3.86474	0.000111208	0.000344217	TMEM221
ENSG00000188868	27.4964	1.18295	0.220247	5.37101	7.82973e-08	3.6419e-07	ZNF563
ENSG00000248449	2.23421	1.18186	0.420755	2.8089	0.00497115	0.011695	PCDHGB8P
ENSG00000291027	1.75617	1.18004	0.375766	3.14034	0.0016875	0.00431725	ENSG00000291027
ENSG00000064042	12.9502	1.17894	0.373794	3.154	0.00161051	0.00413526	LIMCH1
ENSG00000167778	241.273	1.17841	0.081151	14.5212	8.88949e-48	2.78541e-46	SPRYD3
ENSG00000257956	16.6031	1.17782	0.34291	3.43479	0.000593017	0.00164144	ENSG00000257956
ENSG00000200656	2.14754	1.17744	0.432557	2.72205	0.00648793	0.0148888	SNORA5B
ENSG00000070404	174.211	1.17554	0.164944	7.12691	1.02646e-12	7.64529e-12	FSTL3
ENSG00000285632	3.23704	1.1734	0.427489	2.74485	0.00605378	0.0139757	ENSG00000285632
ENSG00000157890	14.7389	1.17277	0.183376	6.39545	1.6008e-10	9.9098e-10	MEGF11
ENSG00000290588	27.2346	1.17205	0.253741	4.61906	3.85474e-06	1.45795e-05	ENSG00000290588
ENSG00000178821	78.4184	1.17164	0.260109	4.50443	6.65513e-06	2.43881e-05	TMEM52
ENSG00000204791	2.43769	1.1708	0.488177	2.39831	0.0164708	0.0344883	ENSG00000204791
ENSG00000198624	43.9265	1.1704	0.219576	5.33027	9.80677e-08	4.50956e-07	CCDC69
ENSG00000263050	2.49724	1.17026	0.433759	2.69796	0.00697653	0.0159168	ENSG00000263050
ENSG00000106852	144.37	1.1692	0.107026	10.9244	8.80917e-28	1.48333e-26	LHX6
ENSG00000143494	229.793	1.16911	0.0510207	22.9145	3.33141e-116	3.00572e-114	VASH2
ENSG00000136052	76.1905	1.16859	0.194906	5.99565	2.02675e-09	1.12468e-08	SLC41A2
ENSG00000064601	489.832	1.16801	0.0746669	15.6429	3.71447e-55	1.33297e-53	CTSA
ENSG00000144642	510.016	1.16793	0.183733	6.35666	2.06191e-10	1.26535e-09	RBMS3
ENSG00000156966	4.78374	1.16767	0.342487	3.4094	0.00065107	0.00179064	B3GNT7
ENSG00000284874	7.79564	1.16705	0.20237	5.76694	8.07262e-09	4.19509e-08	SEPT5-GP1BB
ENSG00000120324	3.78293	1.167	0.414606	2.81473	0.00488181	0.0115018	PCDHB10
ENSG00000186056	15.3851	1.16501	0.158303	7.35937	1.84778e-13	1.45641e-12	MATN1-AS1
ENSG00000174460	2.69637	1.16249	0.465314	2.4983	0.0124792	0.0268643	ZCCHC12
ENSG00000116983	69.6176	1.16156	0.169521	6.85198	7.28333e-12	5.09653e-11	HPCAL4
ENSG00000106211	422.36	1.15996	0.414439	2.79888	0.00512805	0.012026	HSPB1
ENSG00000185442	21.2964	1.15959	0.146821	7.89798	2.83465e-15	2.51297e-14	FAM174B
ENSG00000106524	459.086	1.15904	0.0996941	11.6259	3.04251e-31	5.8379e-30	ANKMY2
ENSG00000112992	1317.76	1.15876	0.0555075	20.8758	8.8878e-97	6.29895e-95	NNT
ENSG00000239959	1.11432	1.15574	0.492439	2.34697	0.0189266	0.0391344	ENPP7P2
ENSG00000227879	3.05913	1.15386	0.509415	2.26508	0.023508	0.0474732	PSPC1P1
ENSG00000105245	245.125	1.15331	0.086892	13.2729	3.32423e-40	8.62165e-39	NUMBL
ENSG00000146386	218.534	1.15309	0.185698	6.20952	5.31467e-10	3.13593e-09	ABRACL
ENSG00000175895	73.6182	1.15176	0.0883168	13.0413	7.12715e-39	1.76741e-37	PLEKHF2
ENSG00000272438	12.3633	1.15146	0.25693	4.4816	7.40839e-06	2.69852e-05	ENSG00000272438
ENSG00000142197	81.3721	1.15119	0.196616	5.85503	4.76938e-09	2.54557e-08	DOP1B
ENSG00000129596	75.7536	1.15098	0.196271	5.86424	4.51197e-09	2.41528e-08	CDO1
ENSG00000106348	920.681	1.15038	0.111446	10.3223	5.58705e-25	8.28388e-24	IMPDH1
ENSG00000074370	59.054	1.14894	0.237896	4.82959	1.36811e-06	5.4843e-06	ATP2A3
ENSG00000234409	1.04985	1.14835	0.493513	2.3269	0.0199706	0.0410695	CCDC188
ENSG00000227525	4.1152	1.14627	0.381689	3.00314	0.00267212	0.00662122	RPL7P6
ENSG00000167094	1.50914	1.14612	0.416217	2.75366	0.00589333	0.0136462	TTC16
ENSG00000123595	353.879	1.14285	0.0993823	11.4995	1.32609e-30	2.4937e-29	RAB9A
ENSG00000245910	340.392	1.13912	0.0527607	21.5904	2.21206e-103	1.68005e-101	ENSG00000245910
ENSG00000072954	142.929	1.13902	0.176844	6.44082	1.18829e-10	7.45796e-10	TMEM38A
ENSG00000186642	3.55302	1.13901	0.331956	3.43121	0.000600898	0.00166199	PDE2A
ENSG00000150510	10.6128	1.13816	0.324642	3.5059	0.000455065	0.00128476	FAM124A
ENSG00000114737	56.5165	1.13808	0.0987382	11.5262	9.73252e-31	1.83698e-29	CISH
ENSG00000120738	396.785	1.13751	0.216775	5.24739	1.54267e-07	6.91266e-07	EGR1
ENSG00000069812	12.0159	1.13715	0.295597	3.84695	0.000119595	0.000368609	HES2
ENSG00000161921	350.523	1.13532	0.0474673	23.9179	1.99368e-126	2.11355e-124	CXCL16
ENSG00000110400	411.365	1.13527	0.184594	6.15012	7.74249e-10	4.49241e-09	NECTIN1
ENSG00000288568	3.25813	1.13421	0.352194	3.2204	0.0012801	0.00334632	ZCCHC14-DT
ENSG00000138623	33.6084	1.13344	0.21169	5.35426	8.59063e-08	3.97331e-07	SEMA7A
ENSG00000272361	5.38114	1.13245	0.299343	3.78312	0.000154872	0.000470104	ENSG00000272361
ENSG00000143458	276.924	1.13169	0.0555101	20.3872	2.17392e-92	1.47104e-90	GABPB2
ENSG00000291146	1.96626	1.13123	0.433219	2.61123	0.00902183	0.020093	ENSG00000291146
ENSG00000289935	3.06869	1.12883	0.369315	3.05656	0.00223893	0.00561628	ENSG00000289935
ENSG00000152642	383.119	1.12812	0.0508041	22.2053	3.0548e-109	2.4596e-107	GPD1L
ENSG00000101236	205.251	1.12791	0.0841476	13.404	5.73164e-41	1.52223e-39	RNF24
ENSG00000083544	821.014	1.12644	0.172815	6.51818	7.11657e-11	4.56432e-10	TDRD3
ENSG00000175886	18.4099	1.12584	0.427071	2.63619	0.00838436	0.0187966	RPL7AP66
ENSG00000158301	140.391	1.12484	0.059927	18.7702	1.32309e-78	7.23941e-77	GPRASP2
ENSG00000080823	245.148	1.12089	0.0982218	11.4118	3.64973e-30	6.75837e-29	MOK
ENSG00000226944	45.4423	1.11978	0.118031	9.48712	2.37495e-21	2.98842e-20	RNF207-AS1
ENSG00000275793	1.71659	1.11936	0.424288	2.6382	0.00833469	0.0187001	RIMBP3
ENSG00000119699	197.704	1.11813	0.0578668	19.3225	3.47682e-83	2.01965e-81	TGFB3
ENSG00000187240	2040.09	1.11804	0.061085	18.3029	7.83872e-75	3.98085e-73	DYNC2H1
ENSG00000136059	6.61677	1.11801	0.326074	3.42871	0.000606468	0.00167612	VILL
ENSG00000084092	461.676	1.11774	0.106295	10.5155	7.33211e-26	1.12856e-24	NOA1
ENSG00000160999	49.8269	1.11726	0.0958742	11.6534	2.20536e-31	4.25406e-30	SH2B2
ENSG00000229891	6.27599	1.11675	0.332955	3.35405	0.000796384	0.00216086	LINC01315
ENSG00000114670	38.6061	1.11659	0.0960257	11.6281	2.96683e-31	5.69698e-30	NEK11
ENSG00000226329	2.92735	1.11646	0.303963	3.67301	0.000239715	0.000707958	ENSG00000226329
ENSG00000177679	37.3239	1.11476	0.23063	4.83354	1.34129e-06	5.38951e-06	SRRM3
ENSG00000243056	1.69928	1.11476	0.427156	2.60973	0.0090615	0.0201676	EIF4EBP3
ENSG00000212498	66.1416	1.11371	0.0785762	14.1736	1.33498e-45	3.99129e-44	SNORD86
ENSG00000088826	50.9292	1.11368	0.164658	6.76356	1.34643e-11	9.18178e-11	SMOX
ENSG00000229487	1.45271	1.11221	0.494853	2.24757	0.0246038	0.0494623	ENSG00000229487
ENSG00000207864	2.31823	1.112	0.387587	2.86903	0.00411736	0.00984197	MIR27B
ENSG00000151835	2775.92	1.11185	0.089905	12.367	3.94382e-35	8.68016e-34	SACS
ENSG00000173227	14.7558	1.11064	0.243385	4.56331	5.03531e-06	1.87163e-05	SYT12
ENSG00000112697	2206.35	1.10982	0.153167	7.24583	4.29791e-13	3.28778e-12	TMEM30A
ENSG00000265688	61.5737	1.10905	0.123751	8.96187	3.19204e-19	3.60156e-18	MILIP
ENSG00000230221	1.55864	1.10887	0.412054	2.69109	0.007122	0.0162206	LOC643342
ENSG00000136816	495.314	1.1087	0.0357685	30.9966	5.99513e-211	1.54075e-208	TOR1B
ENSG00000124507	30.8121	1.1086	0.264882	4.18524	2.8486e-05	9.60311e-05	PACSIN1
ENSG00000168528	16.8749	1.10844	0.388926	2.85	0.00437186	0.0104054	SERINC2
ENSG00000115525	32.7005	1.10819	0.0964751	11.4868	1.53772e-30	2.88315e-29	ST3GAL5
ENSG00000260259	6.97659	1.10646	0.233065	4.74744	2.06012e-06	8.06395e-06	LINC02166
ENSG00000205609	20.2643	1.10617	0.322004	3.43527	0.000591955	0.00163904	EIF3CL
ENSG00000164823	882.753	1.10509	0.174034	6.34985	2.15531e-10	1.32043e-09	OSGIN2
ENSG00000115274	2.25078	1.10428	0.372572	2.96394	0.00303726	0.00744409	INO80B
ENSG00000213942	18.673	1.10307	0.401597	2.74672	0.00601946	0.0139028	RPL31P10
ENSG00000100167	312.68	1.10197	0.136554	8.0698	7.04133e-16	6.48399e-15	SEPTIN3
ENSG00000163040	176.195	1.10093	0.100296	10.9768	4.94042e-28	8.42488e-27	CCDC74A
ENSG00000113594	3.99919	1.10005	0.40609	2.70888	0.00675108	0.0154398	LIFR
ENSG00000135253	2.79029	1.09756	0.331983	3.30607	0.000946128	0.002531	KCP
ENSG00000184304	81.2999	1.09724	0.147113	7.4585	8.75142e-14	7.03737e-13	PRKD1
ENSG00000105675	3.22775	1.09647	0.375816	2.91758	0.00352754	0.00853473	ATP4A
ENSG00000095587	14.5277	1.09562	0.212919	5.1457	2.66527e-07	1.16777e-06	TLL2
ENSG00000048342	441.072	1.09439	0.0341484	32.048	2.3402e-225	6.84386e-223	CC2D2A
ENSG00000237039	3.95322	1.09333	0.487204	2.24409	0.0248268	0.0498639	ENSG00000237039
ENSG00000259343	11.9465	1.09302	0.26497	4.12506	3.70633e-05	0.000122851	ENSG00000259343
ENSG00000138744	428.244	1.09226	0.160749	6.7948	1.08465e-11	7.47677e-11	NAAA
ENSG00000125878	21.5143	1.09011	0.18782	5.80401	6.47456e-09	3.40356e-08	TCF15
ENSG00000230699	71.1789	1.08974	0.155755	6.99651	2.62415e-12	1.90163e-11	ENSG00000230699
ENSG00000174106	1363.91	1.08775	0.12238	8.88832	6.20418e-19	6.88112e-18	LEMD3
ENSG00000143772	263.98	1.08671	0.187421	5.79825	6.70116e-09	3.51614e-08	ITPKB
ENSG00000265100	1.68017	1.08496	0.43319	2.50459	0.0122594	0.0264358	ENSG00000265100
ENSG00000132016	35.0784	1.08306	0.124797	8.67857	4.00787e-18	4.23472e-17	BRME1
ENSG00000104998	411.361	1.08287	0.0822426	13.1668	1.3623e-39	3.46263e-38	IL27RA
ENSG00000184507	3.02078	1.08148	0.351926	3.07303	0.00211894	0.00533995	NUTM1
ENSG00000169884	107.887	1.08024	0.0816254	13.2341	5.57632e-40	1.43311e-38	WNT10B
ENSG00000233203	9.2101	1.07897	0.310798	3.47162	0.000517327	0.00144705	ENSG00000233203
ENSG00000082014	569.797	1.07863	0.0493563	21.854	7.12212e-106	5.61016e-104	SMARCD3
ENSG00000261236	848.835	1.07782	0.125359	8.59785	8.12247e-18	8.46273e-17	BOP1
ENSG00000141384	124.036	1.07741	0.0825289	13.0549	5.95943e-39	1.47928e-37	TAF4B
ENSG00000250131	46.4839	1.07668	0.211116	5.09998	3.39698e-07	1.47089e-06	ENSG00000250131
ENSG00000014914	370.245	1.07617	0.125495	8.57534	9.87927e-18	1.02588e-16	MTMR11
ENSG00000124493	3.38868	1.076	0.298023	3.61044	0.000305677	0.000886307	GRM4
ENSG00000104325	489.235	1.07442	0.089114	12.0567	1.78833e-33	3.72649e-32	DECR1
ENSG00000075073	1.97889	1.07426	0.46787	2.29606	0.0216727	0.0442232	TACR2
ENSG00000167779	80.2848	1.07408	0.181782	5.9086	3.45021e-09	1.86774e-08	IGFBP6
ENSG00000287158	2.89477	1.07293	0.379308	2.82864	0.00467457	0.0110534	LOC105377188
ENSG00000142733	164.095	1.07146	0.091372	11.7263	9.34454e-32	1.82887e-30	MAP3K6
ENSG00000147117	15.3619	1.07145	0.129242	8.29026	1.13e-16	1.09484e-15	ZNF157
ENSG00000101278	1.81484	1.07143	0.443485	2.41594	0.0156948	0.0330182	RPS10P5
ENSG00000278971	9.09746	1.07099	0.266488	4.01892	5.84645e-05	0.000188198	ENSG00000278971
ENSG00000224032	235.22	1.07093	0.0799171	13.4005	6.00923e-41	1.59429e-39	ENSG00000224032
ENSG00000162510	7.27918	1.07038	0.184401	5.80463	6.45082e-09	3.39178e-08	MATN1
ENSG00000153237	15.6273	1.07017	0.224742	4.76177	1.91905e-06	7.55474e-06	CCDC148
ENSG00000137766	341.464	1.06969	0.179232	5.96821	2.39865e-09	1.31954e-08	UNC13C
ENSG00000076554	931.098	1.06808	0.16334	6.53902	6.19219e-11	3.99057e-10	TPD52
ENSG00000179111	47.7865	1.06737	0.248305	4.29862	1.71863e-05	5.96956e-05	HES7
ENSG00000124942	1290.55	1.06653	0.162675	6.55622	5.51886e-11	3.56931e-10	AHNAK
ENSG00000163512	404.395	1.06648	0.0436799	24.4158	1.163e-131	1.29782e-129	AZI2
ENSG00000278274	57.0567	1.06579	0.106864	9.97335	1.99395e-23	2.75568e-22	SNORA61
ENSG00000130768	17.9618	1.06566	0.286573	3.71864	0.000200302	0.000599492	SMPDL3B
ENSG00000102034	247.867	1.06533	0.0628203	16.9584	1.66742e-64	7.11817e-63	ELF4
ENSG00000198945	38.5412	1.06259	0.162278	6.54796	5.83266e-11	3.76555e-10	L3MBTL3
ENSG00000104450	145.143	1.06228	0.202165	5.25454	1.48395e-07	6.66245e-07	SPAG1
ENSG00000077585	178.12	1.06001	0.147328	7.1949	6.25068e-13	4.7304e-12	GPR137B
ENSG00000173137	41.5354	1.05841	0.136889	7.73187	1.05977e-14	9.0119e-14	ADCK5
ENSG00000225506	9.09218	1.05811	0.184123	5.74674	9.0981e-09	4.69539e-08	ENSG00000225506
ENSG00000259683	2.44692	1.05783	0.470469	2.24846	0.0245471	0.0493523	ENSG00000259683
ENSG00000256061	6.8342	1.05743	0.218571	4.83793	1.31196e-06	5.27833e-06	DNAAF4
ENSG00000147010	570.297	1.05735	0.0871031	12.139	6.56063e-34	1.39801e-32	SH3KBP1
ENSG00000289840	3.36994	1.05576	0.328243	3.21641	0.00129806	0.00338976	ENSG00000289840
ENSG00000236924	10.5981	1.05525	0.334052	3.15895	0.00158339	0.00407136	ENSG00000236924
ENSG00000137563	500.73	1.05522	0.111464	9.46692	2.88226e-21	3.61071e-20	GGH
ENSG00000185090	115.911	1.05488	0.0819448	12.8731	6.38277e-38	1.54077e-36	MANEAL
ENSG00000076685	1529.67	1.05473	0.15779	6.68438	2.3191e-11	1.55072e-10	NT5C2
ENSG00000184162	242.429	1.05451	0.0737323	14.3018	2.13154e-46	6.46396e-45	NR2C2AP
ENSG00000102387	5.70898	1.05424	0.33021	3.19263	0.00140985	0.00366066	TAF7L
ENSG00000133641	436.009	1.0537	0.151487	6.95571	3.5079e-12	2.51768e-11	C12orf29
ENSG00000213432	2.80869	1.05367	0.421071	2.50236	0.0123367	0.0265845	RPL17P34
ENSG00000158747	211.728	1.05344	0.0831657	12.6667	9.04148e-37	2.10276e-35	NBL1
ENSG00000238832	4.02538	1.05342	0.271538	3.87945	0.000104693	0.000325584	LOC124901856
ENSG00000004399	312.974	1.05286	0.148475	7.09115	1.32998e-12	9.81966e-12	PLXND1
ENSG00000125877	535.627	1.05226	0.0364622	28.8588	3.92874e-183	7.57264e-181	ITPA
ENSG00000236773	5.33552	1.05183	0.25374	4.14532	3.39341e-05	0.000113097	ENSG00000236773
ENSG00000124126	75.7586	1.05059	0.124294	8.45249	2.85149e-17	2.87329e-16	PREX1
ENSG00000146950	18.6896	1.04896	0.301936	3.47412	0.000512526	0.00143441	SHROOM2
ENSG00000196116	83.1911	1.04859	0.198565	5.28086	1.28577e-07	5.82097e-07	TDRD7
ENSG00000102007	479.081	1.04859	0.0515958	20.3231	8.03565e-92	5.4231e-90	PLP2
ENSG00000237399	11.0944	1.0484	0.156215	6.7113	1.92892e-11	1.29732e-10	PITRM1-AS1
ENSG00000213228	4.11793	1.04814	0.287415	3.6468	0.00026553	0.000777789	ENSG00000213228
ENSG00000177706	125.914	1.04782	0.0802533	13.0564	5.84643e-39	1.45406e-37	FAM20C
ENSG00000199673	11.6291	1.04778	0.188111	5.57001	2.54724e-08	1.25429e-07	SNORD16
ENSG00000250039	2.60564	1.04642	0.446064	2.34589	0.0189817	0.0392325	ENSG00000250039
ENSG00000184916	336.176	1.04561	0.119229	8.76979	1.79003e-18	1.93639e-17	JAG2
ENSG00000182621	10.7876	1.04487	0.267481	3.90634	9.37058e-05	0.000293362	PLCB1
ENSG00000203877	8.8694	1.04474	0.196115	5.32716	9.97581e-08	4.58232e-07	RIPPLY2
ENSG00000241288	5.22491	1.04442	0.235279	4.43905	9.03549e-06	3.25255e-05	LINC02614
ENSG00000099957	22.5076	1.04408	0.223333	4.675	2.9396e-06	1.12843e-05	P2RX6
ENSG00000133195	123.677	1.04288	0.0996425	10.4662	1.23513e-25	1.88288e-24	SLC39A11
ENSG00000168913	14.9208	1.04247	0.162728	6.4062	1.49189e-10	9.26942e-10	ENHO
ENSG00000141540	124.963	1.0421	0.0825957	12.6168	1.70575e-36	3.92046e-35	TTYH2
ENSG00000258881	5.94481	1.04144	0.250834	4.1519	3.29727e-05	0.000110023	ENSG00000258881
ENSG00000184428	754.594	1.04032	0.0807525	12.8828	5.62854e-38	1.36128e-36	TOP1MT
ENSG00000233757	223.67	1.03992	0.0815623	12.75	3.11866e-37	7.36067e-36	LOC344065
ENSG00000135605	50.6213	1.0398	0.193887	5.36292	8.18889e-08	3.79577e-07	TEC
ENSG00000163710	269.003	1.03948	0.0589937	17.6202	1.72355e-69	8.10577e-68	PCOLCE2
ENSG00000071967	902.443	1.03818	0.138987	7.46964	8.04171e-14	6.48305e-13	CYBRD1
ENSG00000137959	10.0172	1.03492	0.349792	2.95869	0.00308953	0.00756344	IFI44L
ENSG00000282855	2.53107	1.03489	0.360198	2.8731	0.0040646	0.00972408	ENSG00000282855
ENSG00000034152	314.993	1.03475	0.110662	9.35046	8.72639e-21	1.06589e-19	MAP2K3
ENSG00000237070	29.867	1.0335	0.2069	4.99516	5.87864e-07	2.46856e-06	LOC105375166
ENSG00000051620	152.66	1.03124	0.164904	6.25362	4.01058e-10	2.39982e-09	HEBP2
ENSG00000103742	133.025	1.03095	0.140854	7.31933	2.49219e-13	1.94446e-12	IGDCC4
ENSG00000170425	189.47	1.02974	0.0807034	12.7595	2.75861e-37	6.52904e-36	ADORA2B
ENSG00000172350	16.197	1.02955	0.231775	4.44201	8.91212e-06	3.21041e-05	ABCG4
ENSG00000136935	265.195	1.02949	0.0361906	28.4463	5.41187e-178	1.00507e-175	GOLGA1
ENSG00000128203	72.0555	1.02887	0.187746	5.48015	4.24971e-08	2.04048e-07	ASPHD2
ENSG00000259378	3.50843	1.02819	0.385277	2.6687	0.00761446	0.0172362	ENSG00000259378
ENSG00000118985	25.7443	1.02795	0.239334	4.29504	1.74662e-05	6.05769e-05	ELL2
ENSG00000140367	381.094	1.02452	0.146261	7.00477	2.47391e-12	1.79685e-11	UBE2Q2
ENSG00000170500	21	1.02442	0.304637	3.36276	0.000771672	0.00209806	LONRF2
ENSG00000126878	817.239	1.02326	0.155205	6.59293	4.31222e-11	2.81395e-10	AIF1L
ENSG00000259363	24.2283	1.02325	0.131795	7.76389	8.23655e-15	7.06073e-14	ENSG00000259363
ENSG00000040608	21.7025	1.02284	0.32939	3.10526	0.00190112	0.00482063	RTN4R
ENSG00000228158	2.36602	1.02149	0.39841	2.56393	0.0103496	0.0227102	ENSG00000228158
ENSG00000111962	15.2438	1.01856	0.294547	3.45805	0.000544097	0.00151626	UST
ENSG00000233016	445.065	1.01854	0.0888504	11.4635	2.01232e-30	3.75638e-29	SNHG7
ENSG00000124151	798.776	1.01696	0.0645346	15.7584	6.01392e-56	2.19215e-54	NCOA3
ENSG00000134508	96.2517	1.01667	0.131531	7.72955	1.07931e-14	9.17194e-14	CABLES1
ENSG00000175600	80.1563	1.0151	0.181434	5.59491	2.20736e-08	1.09434e-07	SUGCT
ENSG00000131016	661.427	1.01428	0.159624	6.35419	2.09525e-10	1.28487e-09	AKAP12
ENSG00000164961	1208.3	1.01407	0.036236	27.9851	2.46919e-172	4.45558e-170	WASHC5
ENSG00000101442	105.483	1.01349	0.0534841	18.9495	4.46219e-80	2.50621e-78	ACTR5
ENSG00000134780	46.8778	1.01301	0.102193	9.91272	3.6652e-23	5.01095e-22	DAGLA
ENSG00000125971	10.2849	1.01291	0.193761	5.22763	1.717e-07	7.65339e-07	DYNLRB1
ENSG00000226572	13.6516	1.0122	0.13433	7.53517	4.87703e-14	3.97967e-13	SNORD57
ENSG00000070778	82.4517	1.01219	0.1719	5.88828	3.90238e-09	2.10089e-08	PTPN21
ENSG00000257475	2.58429	1.01218	0.390257	2.59362	0.00949718	0.0210101	ENSG00000257475
ENSG00000279187	2.80958	1.01132	0.390931	2.58694	0.00968315	0.021388	ENSG00000279187
ENSG00000179873	13.208	1.01109	0.160322	6.30659	2.8525e-10	1.72841e-09	NLRP11
ENSG00000164989	49.7361	1.00999	0.0997625	10.124	4.32511e-24	6.18571e-23	CCDC171
ENSG00000111981	16.5514	1.00981	0.210863	4.78894	1.67664e-06	6.64676e-06	ULBP1
ENSG00000069974	334.411	1.00971	0.156386	6.45652	1.07139e-10	6.75742e-10	RAB27A
ENSG00000110719	140.932	1.00901	0.30816	3.27431	0.00105919	0.00281158	TCIRG1
ENSG00000225872	6.20753	1.00865	0.275116	3.66626	0.000246122	0.000725786	LINC01529
ENSG00000100504	1571.63	1.00848	0.15009	6.71913	1.82812e-11	1.23311e-10	PYGL
ENSG00000066735	107.69	1.00753	0.163564	6.15989	7.27962e-10	4.2364e-09	KIF26A
ENSG00000123908	1217.68	1.00727	0.0451914	22.2889	4.73777e-110	3.83895e-108	AGO2
ENSG00000272505	10.1575	1.00677	0.275307	3.65688	0.000255303	0.000750597	ENSG00000272505
ENSG00000267385	3.03441	1.00641	0.439307	2.2909	0.0219693	0.0447566	ENSG00000267385
ENSG00000116396	66.2153	1.0051	0.160122	6.27707	3.45003e-10	2.07712e-09	KCNC4
ENSG00000131187	97.0397	1.00466	0.123139	8.15875	3.38511e-16	3.17462e-15	F12
ENSG00000160326	93.8463	1.00456	0.101356	9.91123	3.72046e-23	5.08103e-22	SLC2A6
ENSG00000204832	7.20035	1.00393	0.264922	3.78952	0.000150938	0.00045893	ST8SIA6-AS1
ENSG00000129128	3776.11	1.00366	0.0722141	13.8984	6.47295e-44	1.84631e-42	SPCS3
ENSG00000160111	11.2259	1.00364	0.169955	5.90534	3.51914e-09	1.90141e-08	CPAMD8
ENSG00000145284	324.852	1.00189	0.153237	6.53816	6.22822e-11	4.01177e-10	SCD5
ENSG00000198171	392.966	1.00158	0.0632423	15.8372	1.72195e-56	6.35871e-55	DDRGK1
ENSG00000111012	50.7401	1.00132	0.0845423	11.844	2.31119e-32	4.62292e-31	CYP27B1
ENSG00000213293	5.56586	1.00071	0.327825	3.05257	0.0022689	0.00568577	RPL28P5
ENSG00000114656	34.8142	1.00032	0.20987	4.76636	1.87583e-06	7.39376e-06	CFAP92

## Sheet: Downregulated genes
Gene ID	Base Mean	Log2(Fold-Change)	lfcSE	Wald Stat	P-Value	P-adj	Gene Name
ENSG00000112319	472.186	-11.5234	0.496791	-23.1957	5.03006e-119	4.77537e-117	EYA4
ENSG00000180660	731.887	-11.0555	0.321768	-34.3587	1.04523e-258	3.85419e-256	MAB21L1
ENSG00000130303	442.317	-10.9944	0.418608	-26.2642	4.92169e-152	7.07473e-150	BST2
ENSG00000163823	650.331	-10.8908	0.320255	-34.0067	1.77238e-253	6.09387e-251	CCR1
ENSG00000170044	248.699	-10.6743	0.413651	-25.8051	7.76571e-147	1.05097e-144	ZPLD1
ENSG00000196482	209.96	-10.6729	0.425336	-25.0929	5.9401e-139	7.33661e-137	ESRRG
ENSG00000091656	250.024	-10.5812	0.40478	-26.1405	1.26366e-150	1.76655e-148	ZFHX4
ENSG00000248568	117.557	-10.287	0.811172	-12.6816	7.47513e-37	1.74166e-35	ENSG00000248568
ENSG00000204381	107.24	-10.1538	0.811283	-12.5157	6.12615e-36	1.38058e-34	LAYN
ENSG00000106484	9101.13	-9.78928	0.182779	-53.5581	0	0	MEST
ENSG00000204397	378.269	-9.74707	0.772687	-12.6145	1.75622e-36	4.02917e-35	CARD16
ENSG00000125398	71.5855	-9.57138	0.820214	-11.6694	1.8279e-31	3.54476e-30	SOX9
ENSG00000144583	187.877	-9.47925	0.782826	-12.109	9.46201e-34	2.00284e-32	MARCHF4
ENSG00000163092	72.9885	-9.45244	0.772127	-12.2421	1.85223e-34	4.00054e-33	XIRP2
ENSG00000137752	98.5706	-9.4388	0.74608	-12.6512	1.10199e-36	2.54427e-35	CASP1
ENSG00000254750	72.1011	-9.43441	0.770932	-12.2377	1.95551e-34	4.22002e-33	ENSG00000254750
ENSG00000086991	61.0082	-9.40719	0.437915	-21.4818	2.305e-102	1.72489e-100	NOX4
ENSG00000137868	121.258	-9.33916	0.409299	-22.8174	3.07869e-115	2.72931e-113	STRA6
ENSG00000081189	326.354	-9.30328	0.376294	-24.7234	5.99087e-135	7.12269e-133	MEF2C
ENSG00000065833	129.702	-9.23469	0.490882	-18.8124	5.97135e-79	3.31e-77	ME1
ENSG00000185630	155.136	-9.21757	0.363404	-25.3645	6.21136e-142	8.1044e-140	PBX1
ENSG00000235431	52.9217	-9.13668	0.778094	-11.7424	7.72787e-32	1.52183e-30	LOC105375146
ENSG00000291130	44.9426	-8.90183	0.768737	-11.5798	5.21577e-31	9.91075e-30	ENSG00000291130
ENSG00000116132	88.0322	-8.85827	0.391658	-22.6173	2.92578e-113	2.53199e-111	PRRX1
ENSG00000148942	60.6472	-8.76843	0.430054	-20.3891	2.08862e-92	1.41709e-90	SLC5A12
ENSG00000223552	42.5312	-8.75346	0.447365	-19.5667	2.97422e-85	1.7932e-83	ENSG00000223552
ENSG00000240563	44.9181	-8.75265	0.754185	-11.6054	3.8673e-31	7.38706e-30	L1TD1
ENSG00000150275	151.912	-8.67813	0.352295	-24.6331	5.58018e-134	6.54269e-132	PCDH15
ENSG00000250927	42.8015	-8.67587	0.869121	-9.98235	1.821e-23	2.52488e-22	MESTP3
ENSG00000129422	514.484	-8.65113	0.216788	-39.906	0	0	MTUS1
ENSG00000134765	37.7392	-8.65009	0.769166	-11.2461	2.42145e-29	4.34171e-28	DSC1
ENSG00000286214	125.074	-8.62439	0.341638	-25.2443	1.30938e-140	1.66573e-138	ENSG00000286214
ENSG00000134215	51.0209	-8.52557	0.457779	-18.6238	2.06224e-77	1.09084e-75	VAV3
ENSG00000154451	37.5168	-8.47876	0.860216	-9.85655	6.42168e-23	8.65855e-22	GBP5
ENSG00000122691	442.534	-8.4429	0.196238	-43.0239	0	0	TWIST1
ENSG00000156284	30.8208	-8.37029	0.683655	-12.2434	1.82143e-34	3.93735e-33	CLDN8
ENSG00000198796	41.4267	-8.34706	0.520353	-16.0412	6.59139e-58	2.51055e-56	ALPK2
ENSG00000283307	54.9746	-8.31421	0.729693	-11.3941	4.4733e-30	8.24741e-29	OR5AK4P
ENSG00000197496	28.1742	-8.31058	0.448574	-18.5267	1.25855e-76	6.58875e-75	SLC2A10
ENSG00000173376	44.5465	-8.30004	0.41406	-20.0455	2.20924e-89	1.42664e-87	NDNF
ENSG00000213949	227.918	-8.27677	0.232595	-35.5844	2.44043e-277	1.07055e-274	ITGA1
ENSG00000138083	32.6013	-8.25423	0.438668	-18.8166	5.52379e-79	3.0686e-77	SIX3
ENSG00000172687	30.5056	-8.23708	0.512302	-16.0786	3.60565e-58	1.37953e-56	ZNF738
ENSG00000183908	30.2954	-8.18436	0.765582	-10.6904	1.12912e-26	1.80383e-25	LRRC55
ENSG00000196782	123.788	-8.17997	0.301163	-27.1613	1.86244e-162	2.99912e-160	MAML3
ENSG00000256422	26.5557	-8.15672	0.650316	-12.5427	4.35884e-36	9.8843e-35	LINC02552
ENSG00000156282	28.6056	-8.10129	0.754196	-10.7416	6.48941e-27	1.05502e-25	CLDN17
ENSG00000109452	175.139	-8.09266	0.248179	-32.6082	3.14185e-233	9.74853e-231	INPP4B
ENSG00000184486	37.5832	-8.06078	0.684193	-11.7814	4.86498e-32	9.64768e-31	POU3F2
ENSG00000078579	31.9541	-8.03826	0.502362	-16.0009	1.25849e-57	4.75776e-56	FGF20
ENSG00000286870	33.2545	-8.02786	0.459792	-17.4598	2.90036e-68	1.33202e-66	ENSG00000286870
ENSG00000147869	27.1348	-8.02722	0.732665	-10.9562	6.20551e-28	1.05118e-26	CER1
ENSG00000228592	26.4037	-7.9857	0.746178	-10.7021	9.9463e-27	1.59792e-25	D21S2088E
ENSG00000162654	36.3876	-7.97253	0.502896	-15.8532	1.33501e-56	4.95864e-55	GBP4
ENSG00000275064	31.6781	-7.94426	0.467803	-16.9821	1.11489e-64	4.78348e-63	ENSG00000275064
ENSG00000134343	583.479	-7.93604	0.283787	-27.9648	4.35453e-172	7.80227e-170	ANO3
ENSG00000173267	56.3877	-7.86533	0.399287	-19.6984	2.2234e-86	1.3764e-84	SNCG
ENSG00000174807	162.472	-7.81834	0.29316	-26.6692	1.07217e-156	1.62377e-154	CD248
ENSG00000151150	788.698	-7.81126	0.20901	-37.3726	1.08953e-305	5.43549e-303	ANK3
ENSG00000112837	20.8455	-7.79555	0.740525	-10.5271	6.48252e-26	1.00021e-24	TBX18
ENSG00000180777	24.0531	-7.78951	0.445668	-17.4783	2.09715e-68	9.66626e-67	ANKRD30B
ENSG00000073910	41.4141	-7.74539	0.390546	-19.8322	1.57013e-87	9.91284e-86	FRY
ENSG00000259663	25.1763	-7.7445	0.429193	-18.0443	8.73918e-73	4.33433e-71	ISL1-DT
ENSG00000224127	26.9016	-7.72267	0.4588	-16.8323	1.41483e-63	5.92065e-62	ENSG00000224127
ENSG00000116191	366.057	-7.70183	0.153095	-50.3076	0	0	RALGPS2
ENSG00000150722	27.4234	-7.60855	0.46502	-16.3618	3.58601e-60	1.40801e-58	PPP1R1C
ENSG00000254819	22.9063	-7.59334	0.433242	-17.5268	8.94888e-69	4.13224e-67	ENSG00000254819
ENSG00000189108	128.645	-7.5808	0.267403	-28.3497	8.4316e-177	1.54335e-174	IL1RAPL2
ENSG00000198914	18.0286	-7.57836	0.77752	-9.74683	1.90309e-22	2.51535e-21	POU3F3
ENSG00000152977	255.486	-7.55666	0.278248	-27.158	2.0373e-162	3.26007e-160	ZIC1
ENSG00000182168	61.925	-7.47053	0.342164	-21.8332	1.12288e-105	8.81777e-104	UNC5C
ENSG00000166342	32.4805	-7.46711	0.696651	-10.7186	8.32714e-27	1.3469e-25	NETO1
ENSG00000232821	25.7812	-7.44662	0.456881	-16.2988	1.00606e-59	3.91393e-58	ENSG00000232821
ENSG00000030419	20.4921	-7.43778	0.437401	-17.0045	7.60542e-65	3.29089e-63	IKZF2
ENSG00000253661	17.0024	-7.43385	0.443358	-16.7671	4.24539e-63	1.76496e-61	ZFHX4-AS1
ENSG00000112333	15.8459	-7.40003	0.744378	-9.94123	2.75408e-23	3.78564e-22	NR2E1
ENSG00000253496	15.8096	-7.39805	0.73474	-10.0689	7.57996e-24	1.07202e-22	ENSG00000253496
ENSG00000111537	15.5215	-7.36799	0.738729	-9.97388	1.98334e-23	2.744e-22	IFNG
ENSG00000169550	91.449	-7.36283	0.275587	-26.7169	2.99671e-157	4.59309e-155	MUC15
ENSG00000133083	24.9742	-7.35034	0.430855	-17.0599	2.95173e-65	1.29484e-63	DCLK1
ENSG00000122870	135.332	-7.33406	0.216169	-33.9275	2.62019e-252	8.88873e-250	BICC1
ENSG00000254054	14.9399	-7.31476	0.681066	-10.7402	6.59312e-27	1.07119e-25	ENSG00000254054
ENSG00000185559	14.6633	-7.29341	0.674802	-10.8082	3.14729e-27	5.19303e-26	DLK1
ENSG00000158352	19.3112	-7.28426	0.573383	-12.704	5.61799e-37	1.31257e-35	SHROOM4
ENSG00000250407	15.7815	-7.24895	0.673858	-10.7574	5.47014e-27	8.93303e-26	ENSG00000250407
ENSG00000169439	873.975	-7.22689	0.19094	-37.849	0	0	SDC2
ENSG00000179630	15.486	-7.20723	0.738512	-9.75913	1.68599e-22	2.23188e-21	LACC1
ENSG00000183098	180.441	-7.15352	0.175897	-40.6687	0	0	GPC6
ENSG00000287708	16.3145	-7.15097	0.668183	-10.7021	9.94813e-27	1.59792e-25	ENSG00000287708
ENSG00000047457	22.3532	-7.14803	0.665381	-10.7428	6.40982e-27	1.04274e-25	CP
ENSG00000197565	36.6606	-7.12416	0.363441	-19.602	1.48695e-85	9.02924e-84	COL4A6
ENSG00000256232	19.953	-7.12316	0.420304	-16.9476	2.00369e-64	8.51085e-63	LINC02387
ENSG00000157502	115.979	-7.1117	0.231063	-30.7781	5.13866e-208	1.28179e-205	PWWP3B
ENSG00000164929	50.7049	-7.06575	0.385701	-18.3192	5.81227e-75	2.95763e-73	BAALC
ENSG00000173578	15.4729	-7.03601	0.468449	-15.0198	5.44845e-51	1.82162e-49	XCR1
ENSG00000016082	138.894	-7.01529	0.196205	-35.7549	5.559e-280	2.52567e-277	ISL1
ENSG00000176840	13.1005	-7.00821	0.505274	-13.8701	9.61339e-44	2.72376e-42	MIR7-3HG
ENSG00000237440	19.3366	-6.99894	0.633417	-11.0495	2.20439e-28	3.81539e-27	ZNF737
ENSG00000237523	16.0593	-6.969	0.43564	-15.9972	1.33744e-57	5.04874e-56	LINC00857
ENSG00000197415	17.684	-6.9603	0.425071	-16.3745	2.91055e-60	1.14989e-58	VEPH1
ENSG00000111846	39.019	-6.9565	0.338301	-20.5631	5.87827e-94	4.05314e-92	GCNT2
ENSG00000272676	14.2166	-6.94921	0.658183	-10.5582	4.65646e-26	7.22404e-25	OR5AO1P
ENSG00000249945	15.6104	-6.92062	0.737395	-9.38523	6.2781e-21	7.7278e-20	ENSG00000249945
ENSG00000288552	11.3216	-6.91696	0.681846	-10.1445	3.50746e-24	5.04753e-23	ENSG00000288552
ENSG00000147231	18.1007	-6.88349	0.420918	-16.3535	4.10487e-60	1.60677e-58	RADX
ENSG00000164604	13.013	-6.87886	0.450613	-15.2656	1.29726e-52	4.46632e-51	GPR85
ENSG00000131203	21.5805	-6.87152	0.431379	-15.9292	3.97541e-57	1.49404e-55	IDO1
ENSG00000257925	21.6808	-6.86383	0.694612	-9.88152	5.00672e-23	6.78307e-22	ENSG00000257925
ENSG00000115252	73.0985	-6.8125	0.293957	-23.1752	8.10871e-119	7.6391e-117	PDE1A
ENSG00000196767	10.2896	-6.78404	0.721006	-9.40913	5.00276e-21	6.1789e-20	POU3F4
ENSG00000261213	14.8122	-6.73455	0.438873	-15.3451	3.82049e-53	1.32072e-51	ENSG00000261213
ENSG00000160791	9.14941	-6.69512	0.449421	-14.8972	3.43589e-50	1.1222e-48	CCR5
ENSG00000177409	10.5217	-6.67899	0.605344	-11.0334	2.6377e-28	4.5376e-27	SAMD9L
ENSG00000156475	11.745	-6.67575	0.630754	-10.5838	3.54474e-26	5.53646e-25	PPP2R2B
ENSG00000004848	9.37174	-6.65266	0.752385	-8.84209	9.39456e-19	1.03295e-17	ARX
ENSG00000183801	127.978	-6.63787	0.203237	-32.6607	5.64824e-234	1.77418e-231	OLFML1
ENSG00000115828	15.1365	-6.62265	0.425569	-15.5619	1.32132e-54	4.71507e-53	QPCT
ENSG00000226067	12.7755	-6.6174	0.427345	-15.4849	4.38569e-54	1.54336e-52	ENSG00000226067
ENSG00000168671	47.4508	-6.59636	0.283446	-23.2721	8.50775e-120	8.10721e-118	UGT3A2
ENSG00000102359	40.5595	-6.56181	0.65098	-10.0799	6.77906e-24	9.59819e-23	SRPX2
ENSG00000170961	15.1291	-6.55819	0.75064	-8.73679	2.39818e-18	2.56914e-17	HAS2
ENSG00000183770	46.5777	-6.55204	0.460182	-14.2379	5.3287e-46	1.60638e-44	FOXL2
ENSG00000149596	14.2347	-6.54277	0.429491	-15.2338	2.11014e-52	7.2454e-51	JPH2
ENSG00000165379	45.0308	-6.54031	0.384262	-17.0204	5.79293e-65	2.51518e-63	LRFN5
ENSG00000101460	11.6701	-6.52279	0.444899	-14.6613	1.141e-48	3.62428e-47	MAP1LC3A
ENSG00000172179	8.78018	-6.51858	1.08772	-5.9929	2.06135e-09	1.14313e-08	PRL
ENSG00000179399	60.3817	-6.50235	0.246233	-26.4073	1.1292e-153	1.67037e-151	GPC5
ENSG00000258636	10.3676	-6.49744	0.667101	-9.73981	2.03929e-22	2.68977e-21	ENSG00000258636
ENSG00000155719	134.542	-6.49738	0.842389	-7.71305	1.2285e-14	1.04051e-13	OTOA
ENSG00000287130	8.36961	-6.48213	0.669376	-9.68384	3.5318e-22	4.61054e-21	ENSG00000287130
ENSG00000157110	490.904	-6.42805	0.0858255	-74.8968	0	0	RBPMS
ENSG00000099256	7.99971	-6.39431	0.725942	-8.80828	1.27077e-18	1.38825e-17	PRTFDC1
ENSG00000134757	9.65817	-6.38799	0.651778	-9.80087	1.11622e-22	1.48925e-21	DSG3
ENSG00000183571	17.1765	-6.38776	0.491504	-12.9963	1.28353e-38	3.1522e-37	PGPEP1L
ENSG00000139287	7.67132	-6.3697	0.506953	-12.5647	3.30249e-36	7.52241e-35	TPH2
ENSG00000241754	8.37657	-6.34859	0.583518	-10.8798	1.43805e-27	2.39609e-26	ENSG00000241754
ENSG00000249599	7.35888	-6.33291	0.536905	-11.7952	4.13201e-32	8.22619e-31	BMPR1B-DT
ENSG00000234653	8.00464	-6.31704	0.453278	-13.9364	3.80876e-44	1.09747e-42	LRRTM4-AS1
ENSG00000077616	558.211	-6.302	0.103556	-60.8561	0	0	NAALAD2
ENSG00000176204	234.44	-6.30125	0.216697	-29.0787	6.68216e-186	1.36011e-183	LRRTM4
ENSG00000160229	7.45287	-6.29882	0.705888	-8.92326	4.52768e-19	5.06141e-18	ZNF66
ENSG00000287409	7.38519	-6.29355	0.721389	-8.7242	2.68059e-18	2.86083e-17	ENSG00000287409
ENSG00000145390	96.3286	-6.27257	0.194054	-32.3239	3.23248e-229	9.67575e-227	USP53
ENSG00000198774	18.9015	-6.25748	0.555895	-11.2566	2.14929e-29	3.86189e-28	RASSF9
ENSG00000248309	7.17686	-6.25099	0.665018	-9.39972	5.47066e-21	6.75024e-20	MEF2C-AS1
ENSG00000101017	17.8966	-6.2409	0.44344	-14.0738	5.50087e-45	1.61615e-43	CD40
ENSG00000288703	6.95155	-6.23431	0.617187	-10.1012	5.4586e-24	7.75428e-23	ENSG00000288703
ENSG00000285922	9.433	-6.23146	0.515381	-12.091	1.17877e-33	2.47658e-32	ENSG00000285922
ENSG00000077943	23.6848	-6.20375	0.508179	-12.2078	2.82374e-34	6.06795e-33	ITGA8
ENSG00000139144	11.3441	-6.20178	0.421488	-14.714	5.24121e-49	1.67108e-47	PIK3C2G
ENSG00000187017	9.17784	-6.19312	0.494394	-12.5267	5.33413e-36	1.2053e-34	ESPN
ENSG00000133110	3308.21	-6.18901	0.090943	-68.0538	0	0	POSTN
ENSG00000287026	6.80097	-6.18688	0.67945	-9.10571	8.57061e-20	9.98452e-19	ENSG00000287026
ENSG00000261949	100.944	-6.16504	0.235768	-26.1488	1.01769e-150	1.43055e-148	GFY
ENSG00000125266	21.1645	-6.16319	0.35504	-17.3592	1.68173e-67	7.62716e-66	EFNB2
ENSG00000095627	6.73906	-6.1545	0.752709	-8.17646	2.92294e-16	2.75439e-15	TDRD1
ENSG00000178567	6.79179	-6.14795	0.984095	-6.24731	4.1757e-10	2.49161e-09	EPM2AIP1
ENSG00000164326	6.59694	-6.13708	0.660462	-9.29211	1.51261e-20	1.82568e-19	CARTPT
ENSG00000239440	6.41194	-6.10326	0.678497	-8.99526	2.35673e-19	2.67689e-18	LINC02008
ENSG00000290867	8.76764	-6.097	0.438949	-13.89	7.2844e-44	2.06849e-42	ENSG00000290867
ENSG00000150625	690.572	-6.08673	0.104814	-58.0715	0	0	GPM6A
ENSG00000079215	25.1292	-6.07351	0.46581	-13.0386	7.3808e-39	1.82853e-37	SLC1A3
ENSG00000279041	45.5063	-6.05482	0.245301	-24.6832	1.61904e-134	1.91596e-132	ENSG00000279041
ENSG00000164744	28.1131	-6.04784	0.318919	-18.9636	3.40992e-80	1.92369e-78	SUN3
ENSG00000109854	6.2377	-6.04156	0.724178	-8.34264	7.26482e-17	7.12563e-16	HTATIP2
ENSG00000278254	6.87738	-6.03799	0.654366	-9.22724	2.77697e-20	3.31556e-19	ENSG00000278254
ENSG00000110848	8.49695	-6.03729	0.725537	-8.32113	8.71282e-17	8.49024e-16	CD69
ENSG00000228639	6.09111	-6.03586	0.709177	-8.51108	1.72321e-17	1.75937e-16	ENSG00000228639
ENSG00000087303	180.323	-6.0162	0.161536	-37.2437	1.34088e-303	6.43697e-301	NID2
ENSG00000227716	6.68413	-6.00831	0.674525	-8.90747	5.22119e-19	5.81878e-18	ENSG00000227716
ENSG00000153822	6.09419	-5.99483	0.740999	-8.0902	5.95684e-16	5.50327e-15	KCNJ16
ENSG00000121797	6.36281	-5.97788	0.455103	-13.1352	2.06932e-39	5.22836e-38	CCRL2
ENSG00000248898	6.42215	-5.96283	0.502004	-11.878	1.53927e-32	3.09594e-31	ENSG00000248898
ENSG00000076770	43.3252	-5.94025	0.242742	-24.4714	2.97611e-132	3.33573e-130	MBNL3
ENSG00000186960	8.96532	-5.92847	0.720598	-8.22715	1.91719e-16	1.83105e-15	LINC01551
ENSG00000197608	26.7868	-5.92421	0.514806	-11.5077	1.20704e-30	2.27318e-29	ZNF841
ENSG00000167414	8.48639	-5.91444	0.439567	-13.4551	2.87222e-41	7.68432e-40	GNG8
ENSG00000101333	6.09706	-5.89562	0.651318	-9.05184	1.40585e-19	1.61777e-18	PLCB4
ENSG00000165694	7.43502	-5.89478	0.643191	-9.1649	4.95914e-20	5.85229e-19	FRMD7
ENSG00000174080	14.718	-5.88136	0.375051	-15.6815	2.02381e-55	7.30381e-54	CTSF
ENSG00000123095	10.652	-5.88055	0.548936	-10.7126	8.88077e-27	1.43281e-25	BHLHE41
ENSG00000196954	17.4958	-5.87614	0.604114	-9.72686	2.31625e-22	3.04089e-21	CASP4
ENSG00000182447	6.14446	-5.8686	0.662757	-8.85483	8.3813e-19	9.25947e-18	OTOL1
ENSG00000072201	5.42061	-5.86289	0.600615	-9.76148	1.64741e-22	2.18307e-21	LNX1
ENSG00000050730	6.0759	-5.85025	0.687257	-8.51247	1.70269e-17	1.73982e-16	TNIP3
ENSG00000278897	6.71464	-5.85	0.659534	-8.86991	7.32077e-19	8.10189e-18	ENSG00000278897
ENSG00000277443	12.3228	-5.836	0.40641	-14.3599	9.23959e-47	2.82892e-45	MARCKS
ENSG00000162669	7.44132	-5.82256	0.451055	-12.9088	4.01757e-38	9.78172e-37	HFM1
ENSG00000184557	209.087	-5.81646	0.127403	-45.6542	0	0	SOCS3
ENSG00000188042	19.4273	-5.81519	0.339396	-17.134	8.28189e-66	3.66463e-64	ARL4C
ENSG00000127831	8.67909	-5.80841	0.446232	-13.0166	9.85171e-39	2.42885e-37	VIL1
ENSG00000254109	6.06506	-5.8064	0.450534	-12.8878	5.27203e-38	1.27749e-36	RBPMS-AS1
ENSG00000169908	9.98125	-5.80323	0.4687	-12.3815	3.28993e-35	7.25353e-34	TM4SF1
ENSG00000227121	29.7224	-5.7896	0.285463	-20.2814	1.87589e-91	1.25601e-89	ENSG00000227121
ENSG00000289436	6.09254	-5.76102	0.530908	-10.8513	1.96681e-27	3.26003e-26	ENSG00000289436
ENSG00000104213	109.102	-5.75846	0.146637	-39.2702	0	0	PDGFRL
ENSG00000143340	4.93485	-5.72884	0.710455	-8.06362	7.40666e-16	6.81054e-15	FAM163A
ENSG00000227128	5.7417	-5.7179	0.527043	-10.849	2.01574e-27	3.33896e-26	ENSG00000227128
ENSG00000223770	63.8088	-5.70952	0.250153	-22.8241	2.6451e-115	2.35312e-113	CACNA2D1-AS1
ENSG00000067715	15.2939	-5.69431	0.746905	-7.62388	2.46168e-14	2.05285e-13	SYT1
ENSG00000105880	187.891	-5.6903	0.970262	-5.86471	4.49925e-09	2.40948e-08	DLX5
ENSG00000163762	5.72573	-5.67497	0.458018	-12.3903	2.95078e-35	6.51707e-34	TM4SF18
ENSG00000134533	22.5168	-5.66826	0.349509	-16.2178	3.77461e-59	1.45953e-57	RERG
ENSG00000286202	4.80642	-5.66654	0.665853	-8.5102	1.73636e-17	1.77077e-16	ENSG00000286202
ENSG00000117226	10.3708	-5.65622	0.475362	-11.8988	1.20132e-32	2.42196e-31	GBP3
ENSG00000225156	6.50327	-5.6492	0.452779	-12.4767	1.00028e-35	2.2423e-34	ENSG00000225156
ENSG00000173908	4.68083	-5.64028	0.863036	-6.53539	6.34428e-11	4.08445e-10	KRT28
ENSG00000248112	4.58743	-5.63119	0.592313	-9.50712	1.96018e-21	2.47754e-20	ENSG00000248112
ENSG00000218336	13.0566	-5.63025	0.377363	-14.92	2.44322e-50	8.03138e-49	TENM3
ENSG00000250360	4.41676	-5.60712	0.461039	-12.1619	4.95834e-34	1.05746e-32	ENSG00000250360
ENSG00000130176	104.553	-5.60609	0.164074	-34.168	7.21938e-256	2.5162e-253	CNN1
ENSG00000255248	7.37569	-5.59645	0.564655	-9.91127	3.71888e-23	5.08103e-22	MIR100HG
ENSG00000186481	5.86108	-5.58937	0.458064	-12.2022	3.02693e-34	6.4936e-33	ENSG00000186481
ENSG00000291158	16.1032	-5.58168	0.341017	-16.3677	3.25016e-60	1.27811e-58	ENSG00000291158
ENSG00000239887	23.3762	-5.57588	0.33912	-16.4422	9.53709e-61	3.82129e-59	C1orf226
ENSG00000166394	23.0042	-5.57571	0.342591	-16.2751	1.48181e-59	5.74721e-58	CYB5R2
ENSG00000261504	5.9648	-5.57569	0.494202	-11.2822	1.60652e-29	2.90097e-28	LINC01686
ENSG00000006377	200.748	-5.57291	0.875716	-6.36384	1.96776e-10	1.20961e-09	DLX6
ENSG00000164619	8.07321	-5.55841	0.561215	-9.90425	3.9896e-23	5.43692e-22	BMPER
ENSG00000234625	6.05883	-5.55769	0.467657	-11.8841	1.4313e-32	2.88333e-31	ENSG00000234625
ENSG00000231764	1016.04	-5.55202	0.859991	-6.4559	1.07579e-10	6.78346e-10	ENSG00000231764
ENSG00000048052	565.887	-5.55137	0.893566	-6.2126	5.21154e-10	3.07722e-09	HDAC9
ENSG00000104870	49.9625	-5.54568	0.496219	-11.1759	5.35213e-29	9.43689e-28	FCGRT
ENSG00000237435	4.31579	-5.53546	0.692554	-7.99282	1.31886e-15	1.19331e-14	LINC02790
ENSG00000170439	72.8241	-5.52622	0.165914	-33.3078	2.97913e-243	9.97343e-241	METTL7B
ENSG00000261368	4.36271	-5.52058	0.679416	-8.12548	4.4561e-16	4.14692e-15	ENSG00000261368
ENSG00000143320	638.024	-5.51656	0.106461	-51.8175	0	0	CRABP2
ENSG00000274020	19.047	-5.51182	0.369353	-14.9229	2.33865e-50	7.69756e-49	LINC01138
ENSG00000266970	7.58429	-5.51152	0.421106	-13.0882	3.84721e-39	9.67239e-38	SOCS3-DT
ENSG00000177932	35.8117	-5.48968	0.339262	-16.1812	6.84143e-59	2.64137e-57	ZNF354C
ENSG00000205413	8.50532	-5.48042	0.728175	-7.52624	5.22225e-14	4.25456e-13	SAMD9
ENSG00000092421	318.248	-5.47609	0.0898302	-60.9605	0	0	SEMA6A
ENSG00000111335	66.3269	-5.47481	0.207386	-26.3992	1.40099e-153	2.06042e-151	OAS2
ENSG00000204021	4.27488	-5.47345	0.697846	-7.84335	4.38671e-15	3.84336e-14	LIPK
ENSG00000253671	4.07581	-5.46882	0.539655	-10.1339	3.90703e-24	5.60352e-23	MTUS1-DT
ENSG00000258084	4.61408	-5.46836	0.68956	-7.93022	2.18758e-15	1.94815e-14	ENSG00000258084
ENSG00000196549	324.611	-5.46152	0.0983377	-55.5384	0	0	MME
ENSG00000165246	4.19982	-5.46025	0.663232	-8.23278	1.82913e-16	1.75023e-15	NLGN4Y
ENSG00000162627	182.532	-5.46023	0.842825	-6.47848	9.26509e-11	5.87567e-10	SNX7
ENSG00000174740	7.46988	-5.45303	0.46299	-11.7779	5.07606e-32	1.00506e-30	PABPC5
ENSG00000116667	28.4814	-5.44198	0.259867	-20.9414	2.24842e-97	1.59795e-95	C1orf21
ENSG00000232682	4.00025	-5.4366	0.479616	-11.3353	8.77153e-30	1.60557e-28	ENSG00000232682
ENSG00000220884	31.7926	-5.41294	0.77519	-6.98273	2.89504e-12	2.08901e-11	ENSG00000220884
ENSG00000128918	18.0462	-5.41114	0.453404	-11.9345	7.82413e-33	1.58747e-31	ALDH1A2
ENSG00000244468	4.35506	-5.40116	0.796823	-6.77837	1.21538e-11	8.3328e-11	ENSG00000244468
ENSG00000224149	61.4878	-5.39963	0.787365	-6.85784	6.99072e-12	4.89851e-11	ENSG00000224149
ENSG00000196440	35.6602	-5.39669	0.686552	-7.86056	3.82415e-15	3.36554e-14	ARMCX4
ENSG00000169245	7.16688	-5.39011	0.654982	-8.2294	1.88148e-16	1.79897e-15	CXCL10
ENSG00000163661	5.16939	-5.37586	0.531011	-10.1238	4.33173e-24	6.1917e-23	PTX3
ENSG00000253706	5.18623	-5.34162	0.682238	-7.82955	4.89611e-15	4.27201e-14	ENSG00000253706
ENSG00000138771	167.281	-5.33308	0.133976	-39.8061	0	0	SHROOM3
ENSG00000265485	7.25502	-5.31172	0.652654	-8.13864	3.99747e-16	3.73239e-15	LINC01915
ENSG00000163288	5.00944	-5.30523	0.577675	-9.18375	4.16335e-20	4.93147e-19	GABRB1
ENSG00000139219	19.6225	-5.30382	0.428894	-12.3663	3.97847e-35	8.74884e-34	COL2A1
ENSG00000189253	3.78938	-5.30332	0.709717	-7.47243	7.87264e-14	6.35078e-13	TRIM64B
ENSG00000256124	3.71611	-5.29089	0.672554	-7.86686	3.63658e-15	3.20601e-14	LINC01152
ENSG00000072133	38.6992	-5.28938	0.210949	-25.0742	9.50642e-139	1.16846e-136	RPS6KA6
ENSG00000186472	24.8219	-5.2882	0.260505	-20.2998	1.2903e-91	8.66205e-90	PCLO
ENSG00000165966	3.74964	-5.27791	0.682016	-7.73869	1.00443e-14	8.55276e-14	PDZRN4
ENSG00000229557	6.92065	-5.27503	0.497914	-10.5943	3.16855e-26	4.96107e-25	ENSG00000229557
ENSG00000164649	3.96163	-5.2621	0.601933	-8.742	2.29013e-18	2.45959e-17	CDCA7L
ENSG00000181273	3.63155	-5.253	0.710867	-7.38956	1.47312e-13	1.16944e-12	OR5AK2
ENSG00000131914	360.415	-5.24967	0.751039	-6.98988	2.75129e-12	1.99037e-11	LIN28A
ENSG00000183625	3.40284	-5.24505	0.475161	-11.0385	2.49209e-28	4.29581e-27	CCR3
ENSG00000242536	16.6534	-5.24481	0.820924	-6.38891	1.67073e-10	1.03301e-09	ENSG00000242536
ENSG00000117122	127.476	-5.24466	0.778411	-6.73765	1.60973e-11	1.09101e-10	MFAP2
ENSG00000259639	3.97219	-5.23914	0.675131	-7.76019	8.48025e-15	7.25986e-14	ENSG00000259639
ENSG00000257194	4.01443	-5.23534	0.666894	-7.85034	4.14919e-15	3.64153e-14	ENSG00000257194
ENSG00000274238	3.87468	-5.22287	0.626027	-8.34288	7.25004e-17	7.11387e-16	ENSG00000274238
ENSG00000163132	165.796	-5.22279	0.671538	-7.77737	7.405e-15	6.38013e-14	MSX1
ENSG00000223561	50.8961	-5.20344	0.556262	-9.35429	8.41615e-21	1.02899e-19	LINC03007
ENSG00000245526	3.54568	-5.201	0.716973	-7.25411	4.04324e-13	3.10043e-12	LINC00461
ENSG00000285958	253.065	-5.19777	0.617881	-8.41225	4.02233e-17	4.01807e-16	ENSG00000285958
ENSG00000122584	3.77169	-5.19632	0.590507	-8.79977	1.37094e-18	1.49575e-17	NXPH1
ENSG00000272405	31.9488	-5.19552	0.221814	-23.4228	2.50368e-121	2.45004e-119	ENSG00000272405
ENSG00000154736	11.6407	-5.19195	0.347917	-14.923	2.33571e-50	7.69756e-49	ADAMTS5
ENSG00000152192	3.4563	-5.18823	0.627119	-8.27312	1.30503e-16	1.25964e-15	POU4F1
ENSG00000158270	34.787	-5.18654	0.253962	-20.4225	1.05512e-92	7.17792e-91	COLEC12
ENSG00000138136	4.19661	-5.1732	0.456486	-11.3327	9.04156e-30	1.65254e-28	LBX1
ENSG00000179915	102.758	-5.17184	0.652445	-7.92686	2.2476e-15	1.9995e-14	NRXN1
ENSG00000105851	3.71402	-5.1645	0.741852	-6.96164	3.36333e-12	2.418e-11	PIK3CG
ENSG00000163359	1197.78	-5.1606	0.826966	-6.2404	4.36456e-10	2.59639e-09	COL6A3
ENSG00000204897	3.73952	-5.15551	0.771494	-6.68251	2.34889e-11	1.56982e-10	KRT25
ENSG00000259203	4.24876	-5.15131	0.714632	-7.20834	5.66374e-13	4.30029e-12	ENSG00000259203
ENSG00000285934	3.40548	-5.14344	0.738267	-6.96691	3.23967e-12	2.33108e-11	ENSG00000285934
ENSG00000289451	3.78713	-5.143	0.669663	-7.67999	1.59105e-14	1.341e-13	LOC124909495
ENSG00000182107	294.059	-5.14006	0.659822	-7.79007	6.69701e-15	5.78913e-14	TMEM30B
ENSG00000174680	3.66604	-5.13479	0.588309	-8.72806	2.59089e-18	2.76743e-17	ENSG00000174680
ENSG00000126950	7.62928	-5.12685	0.405025	-12.6581	1.00901e-36	2.33596e-35	TMEM35A
ENSG00000136514	4.23834	-5.12458	0.682482	-7.50874	5.96992e-14	4.8497e-13	RTP4
ENSG00000174749	9.90635	-5.12046	0.397006	-12.8977	4.63904e-38	1.12625e-36	FAM241A
ENSG00000102230	103.721	-5.10897	0.212063	-24.0918	3.04965e-128	3.2878e-126	PCYT1B
ENSG00000258844	3.35778	-5.10801	0.751783	-6.79452	1.08671e-11	7.48688e-11	ENSG00000258844
ENSG00000176971	594.354	-5.09663	0.598709	-8.5127	1.69925e-17	1.73701e-16	FIBIN
ENSG00000249106	3.22214	-5.09264	0.489514	-10.4035	2.39115e-25	3.58926e-24	GPM6A-DT
ENSG00000162699	343.203	-5.08978	0.431841	-11.7862	4.59632e-32	9.12201e-31	ENSG00000162699
ENSG00000262772	6.24792	-5.07085	0.421169	-12.0399	2.19118e-33	4.55103e-32	ENSG00000262772
ENSG00000270823	15.9115	-5.05627	0.757972	-6.67079	2.54431e-11	1.69616e-10	ENSG00000270823
ENSG00000175868	3.99211	-5.05372	0.458356	-11.0257	2.87142e-28	4.93299e-27	CALCB
ENSG00000118523	41.2119	-5.05266	0.228265	-22.1351	1.45296e-108	1.1625e-106	CCN2
ENSG00000258216	3.47832	-5.05075	0.737791	-6.84578	7.60601e-12	5.3147e-11	ENSG00000258216
ENSG00000163435	8.98447	-5.0482	0.396803	-12.7222	4.45247e-37	1.04602e-35	ELF3
ENSG00000184719	14.8485	-5.03649	0.36806	-13.6839	1.26722e-42	3.51218e-41	RNLS
ENSG00000157765	3.69868	-5.03643	0.620869	-8.1119	4.98342e-16	4.62242e-15	SLC34A2
ENSG00000110195	5.14599	-5.03342	0.44823	-11.2295	2.92011e-29	5.2211e-28	FOLR1
ENSG00000154645	12.243	-5.01928	0.391247	-12.8289	1.12917e-37	2.70267e-36	CHODL
ENSG00000287023	3.38821	-5.01883	0.698544	-7.1847	6.73566e-13	5.08231e-12	ENSG00000287023
ENSG00000236536	3.86677	-5.01215	0.49137	-10.2004	1.97542e-24	2.86059e-23	ENSG00000236536
ENSG00000239922	16.2872	-5.01198	0.835889	-5.99599	2.02254e-09	1.12281e-08	ENSG00000239922
ENSG00000104219	699.481	-5.01179	0.0695052	-72.1066	0	0	ZDHHC2
ENSG00000248905	3.718	-5.00461	0.572787	-8.73728	2.3878e-18	2.56017e-17	FMN1
ENSG00000180881	6.669	-4.99671	0.418878	-11.9288	8.37689e-33	1.69557e-31	CAPS2
ENSG00000153904	157.6	-4.98552	0.169666	-29.3843	8.71036e-190	1.83155e-187	DDAH1
ENSG00000148584	34.5549	-4.98181	0.699012	-7.12693	1.02634e-12	7.64529e-12	A1CF
ENSG00000164002	18.6499	-4.98017	0.67119	-7.4199	1.17208e-13	9.3513e-13	EXO5
ENSG00000258274	11.7675	-4.97925	0.332787	-14.9623	1.29502e-50	4.29027e-49	CRADD-AS1
ENSG00000282851	25.8241	-4.97272	0.611613	-8.13049	4.27545e-16	3.98609e-15	BISPR
ENSG00000068976	75.4495	-4.96577	0.204598	-24.2709	3.97731e-130	4.36184e-128	PYGM
ENSG00000226486	3.01802	-4.96283	0.695589	-7.13472	9.69833e-13	7.23621e-12	ENSG00000226486
ENSG00000003147	7.30399	-4.95389	0.441236	-11.2273	2.99441e-29	5.3502e-28	ICA1
ENSG00000147614	5.59859	-4.95073	0.433404	-11.4229	3.21309e-30	5.95417e-29	ATP6V0D2
ENSG00000170962	56.6412	-4.94982	0.721518	-6.8603	6.87183e-12	4.81918e-11	PDGFD
ENSG00000176842	6.68378	-4.94909	0.65912	-7.50863	5.97516e-14	4.85163e-13	IRX5
ENSG00000172915	386.795	-4.9422	0.0748316	-66.0443	0	0	NBEA
ENSG00000198795	38.3896	-4.93806	0.73037	-6.76103	1.37011e-11	9.33577e-11	ZNF521
ENSG00000137558	4024.28	-4.93157	0.427565	-11.5341	8.88085e-31	1.67872e-29	PI15
ENSG00000270069	9.39143	-4.93068	0.372582	-13.2338	5.59883e-40	1.43745e-38	ENSG00000270069
ENSG00000173432	10.64	-4.92075	0.520736	-9.4496	3.40112e-21	4.24815e-20	SAA1
ENSG00000137573	8.36993	-4.90496	0.64312	-7.62682	2.40615e-14	2.0072e-13	SULF1
ENSG00000111536	3.53039	-4.8995	0.570317	-8.59084	8.63386e-18	8.98451e-17	IL26
ENSG00000196268	3.61725	-4.89634	0.680995	-7.18999	6.47961e-13	4.89782e-12	ZNF493
ENSG00000071909	2.79736	-4.89042	0.603514	-8.10323	5.35168e-16	4.95859e-15	MYO3B
ENSG00000138696	3.87376	-4.88277	0.543626	-8.98185	2.66252e-19	3.01883e-18	BMPR1B
ENSG00000171560	3.17682	-4.88006	0.695584	-7.01577	2.28679e-12	1.66427e-11	FGA
ENSG00000043591	8.06225	-4.87987	0.40334	-12.0986	1.07391e-33	2.26e-32	ADRB1
ENSG00000274588	3.73474	-4.87978	0.583523	-8.36262	6.13396e-17	6.0444e-16	DGKK
ENSG00000012223	3.34714	-4.87688	0.534963	-9.1163	7.77303e-20	9.07615e-19	LTF
ENSG00000147144	35.2387	-4.8727	0.204229	-23.859	8.16537e-126	8.54944e-124	CCDC120
ENSG00000150893	545.726	-4.87203	0.77398	-6.29477	3.07846e-10	1.85825e-09	FREM2
ENSG00000183644	3.42195	-4.87048	0.646143	-7.53777	4.78082e-14	3.90242e-13	HOATZ
ENSG00000285548	3.0038	-4.8561	0.742715	-6.53831	6.22168e-11	4.00856e-10	ENSG00000285548
ENSG00000123096	6.33789	-4.85513	0.404961	-11.9891	4.05233e-33	8.3215e-32	SSPN
ENSG00000165349	16.5775	-4.84912	0.7834	-6.18984	6.02263e-10	3.53236e-09	SLC7A3
ENSG00000154080	2.98161	-4.8462	0.583206	-8.30958	9.60383e-17	9.34776e-16	CHST9
ENSG00000176165	10.5133	-4.84506	0.705106	-6.8714	6.35733e-12	4.46698e-11	FOXG1
ENSG00000174469	10.0738	-4.84028	0.638009	-7.58654	3.28569e-14	2.71421e-13	CNTNAP2
ENSG00000042062	12.0758	-4.83881	0.3646	-13.2716	3.38459e-40	8.76926e-39	RIPOR3
ENSG00000249150	3.07094	-4.83216	0.719239	-6.71843	1.83687e-11	1.23868e-10	ENSG00000249150
ENSG00000254987	2.73455	-4.81787	0.680211	-7.08291	1.41163e-12	1.04105e-11	ENSG00000254987
ENSG00000255866	3.46136	-4.81425	0.454384	-10.5951	3.13977e-26	4.92206e-25	ENSG00000255866
ENSG00000184408	3.19755	-4.80277	0.583948	-8.22466	1.95753e-16	1.86887e-15	KCND2
ENSG00000077063	5.24962	-4.80141	0.560318	-8.56908	1.04316e-17	1.08022e-16	CTTNBP2
ENSG00000162873	10.4041	-4.79919	0.79836	-6.01132	1.84021e-09	1.02519e-08	KLHDC8A
ENSG00000248187	4.33142	-4.79782	0.561813	-8.53989	1.34345e-17	1.38219e-16	LOC124900778
ENSG00000256087	23.2934	-4.79039	0.580444	-8.25297	1.54508e-16	1.4857e-15	ZNF432
ENSG00000248975	2.64117	-4.7786	0.696241	-6.86344	6.72224e-12	4.71948e-11	ENSG00000248975
ENSG00000044524	422.139	-4.76695	0.594182	-8.02271	1.0344e-15	9.40942e-15	EPHA3
ENSG00000158887	3.17152	-4.76684	0.608054	-7.8395	4.52344e-15	3.95633e-14	MPZ
ENSG00000225706	2.53349	-4.76191	0.616625	-7.72253	1.14044e-14	9.67528e-14	PTPRD-AS1
ENSG00000229921	20.3742	-4.76077	0.627704	-7.58441	3.33995e-14	2.75635e-13	KIF25-AS1
ENSG00000107242	23.9694	-4.76067	0.493467	-9.64739	5.04224e-22	6.52874e-21	PIP5K1B
ENSG00000163297	22.2229	-4.74605	0.46993	-10.0995	5.55268e-24	7.87936e-23	ANTXR2
ENSG00000186867	2.86806	-4.73962	0.489465	-9.68327	3.55177e-22	4.63423e-21	QRFPR
ENSG00000151689	3.89257	-4.73811	0.475135	-9.97212	2.01875e-23	2.78844e-22	INPP1
ENSG00000180440	2.51945	-4.73434	0.589699	-8.02841	9.87424e-16	8.99822e-15	SERTM1
ENSG00000137968	11.3185	-4.73229	0.327656	-14.4428	2.78169e-47	8.61005e-46	SLC44A5
ENSG00000250049	6.35422	-4.72381	0.419393	-11.2634	1.98827e-29	3.58014e-28	ENSG00000250049
ENSG00000111348	9.09144	-4.72363	0.734487	-6.4312	1.26597e-10	7.91988e-10	ARHGDIB
ENSG00000234710	2.49122	-4.71596	0.704859	-6.69065	2.22185e-11	1.48765e-10	ENSG00000234710
ENSG00000134853	732.196	-4.71513	0.0818966	-57.5742	0	0	PDGFRA
ENSG00000258342	2.84874	-4.70892	0.710923	-6.62367	3.50384e-11	2.30476e-10	ENSG00000258342
ENSG00000248329	2.49024	-4.69559	0.595394	-7.88653	3.10708e-15	2.74587e-14	APELA
ENSG00000242265	30.9531	-4.69211	0.555047	-8.45353	2.82614e-17	2.85e-16	PEG10
ENSG00000121005	167.658	-4.68779	0.0960937	-48.7835	0	0	CRISPLD1
ENSG00000180532	3.06811	-4.68172	0.763754	-6.12988	8.79431e-10	5.083e-09	ZSCAN4
ENSG00000021355	9.6057	-4.6788	0.347374	-13.4691	2.37813e-41	6.37586e-40	SERPINB1
ENSG00000164251	7.09287	-4.67667	0.435251	-10.7448	6.27219e-27	1.02101e-25	F2RL1
ENSG00000152207	34.3912	-4.6636	0.265309	-17.578	3.63274e-69	1.70217e-67	CYSLTR2
ENSG00000249156	2.44238	-4.65984	0.61898	-7.52825	5.14243e-14	4.19221e-13	TAF11L12
ENSG00000185008	64.6638	-4.6567	0.508594	-9.15602	5.38453e-20	6.33373e-19	ROBO2
ENSG00000006128	6.25491	-4.6537	0.746617	-6.23305	4.57437e-10	2.71295e-09	TAC1
ENSG00000249464	101.488	-4.64928	0.116913	-39.7669	0	0	LINC01091
ENSG00000147655	29.6328	-4.64901	0.571927	-8.12867	4.34017e-16	4.04198e-15	RSPO2
ENSG00000265217	2.43585	-4.62964	0.776331	-5.96349	2.46903e-09	1.35562e-08	ENSG00000265217
ENSG00000213424	5.861	-4.62002	0.439745	-10.5061	8.09551e-26	1.24456e-24	KRT222
ENSG00000162989	2.94959	-4.61816	0.643276	-7.17912	7.01615e-13	5.28611e-12	KCNJ3
ENSG00000274265	2.57623	-4.61694	0.476108	-9.69725	3.0972e-22	4.05777e-21	ENSG00000274265
ENSG00000086289	4.3779	-4.61198	0.514238	-8.96858	3.00372e-19	3.39359e-18	EPDR1
ENSG00000105550	5.94743	-4.60659	0.469372	-9.81438	9.76402e-23	1.30544e-21	FGF21
ENSG00000109158	2.92917	-4.60638	0.675541	-6.8188	9.18051e-12	6.36631e-11	GABRA4
ENSG00000144619	9.14856	-4.60431	0.704702	-6.5337	6.41629e-11	4.12872e-10	CNTN4
ENSG00000042781	26.9795	-4.60031	0.299147	-15.3781	2.29633e-53	7.95988e-52	USH2A
ENSG00000290461	2.80363	-4.58993	0.501681	-9.1491	5.74102e-20	6.74994e-19	ENSG00000290461
ENSG00000142538	2.81643	-4.58875	0.531288	-8.63704	5.76862e-18	6.04742e-17	PTH2
ENSG00000229415	2.3005	-4.58121	0.506273	-9.04889	1.4443e-19	1.66052e-18	SFTA3
ENSG00000172548	19.8708	-4.57927	0.614506	-7.45196	9.19658e-14	7.38134e-13	NIPAL4
ENSG00000262874	6.73458	-4.57121	0.411667	-11.1042	1.1975e-28	2.08971e-27	C19orf84
ENSG00000135048	836.067	-4.57024	0.390957	-11.6899	1.43561e-31	2.79466e-30	CEMIP2
ENSG00000175567	222.796	-4.5687	0.981654	-4.65408	3.25426e-06	1.24247e-05	UCP2
ENSG00000134769	17.0946	-4.56194	0.58675	-7.77493	7.54876e-15	6.49959e-14	DTNA
ENSG00000101938	6.96787	-4.56103	0.369368	-12.3482	4.98185e-35	1.08895e-33	CHRDL1
ENSG00000183378	6.30332	-4.55409	0.434098	-10.4909	9.50847e-26	1.45474e-24	OVCH2
ENSG00000198963	16.2823	-4.55081	0.704512	-6.45952	1.05037e-10	6.62809e-10	RORB
ENSG00000162998	3.31562	-4.54901	0.473401	-9.60923	7.30937e-22	9.39729e-21	FRZB
ENSG00000237361	2.15935	-4.54405	0.651822	-6.97131	3.14009e-12	2.26134e-11	TUSC8
ENSG00000082397	19.7417	-4.5408	0.626067	-7.2529	4.07927e-13	3.12711e-12	EPB41L3
ENSG00000138670	3.48931	-4.54072	0.670159	-6.7756	1.23894e-11	8.48969e-11	RASGEF1B
ENSG00000184226	410.069	-4.53787	0.0896316	-50.628	0	0	PCDH9
ENSG00000142871	206.576	-4.53443	0.156623	-28.9512	2.7099e-184	5.34481e-182	CCN1
ENSG00000229807	1389.54	-4.53281	1.14219	-3.96852	7.23193e-05	0.000230204	XIST
ENSG00000269466	2.18002	-4.51972	0.532217	-8.49226	2.02661e-17	2.05841e-16	H3Y1
ENSG00000179059	5.71296	-4.51866	0.470401	-9.60598	7.5439e-22	9.68413e-21	ZFP42
ENSG00000277695	4.28995	-4.51572	0.699737	-6.45345	1.0933e-10	6.89046e-10	ENSG00000277695
ENSG00000289215	2.43041	-4.51308	0.498881	-9.04641	1.47749e-19	1.69714e-18	ENSG00000289215
ENSG00000221818	18.1828	-4.51304	0.848876	-5.31648	1.05792e-07	4.84462e-07	EBF2
ENSG00000151490	22.6284	-4.50784	0.688877	-6.54375	5.99942e-11	3.87026e-10	PTPRO
ENSG00000290462	2.20748	-4.50434	0.562984	-8.00083	1.23584e-15	1.11938e-14	ENSG00000290462
ENSG00000282057	6.88188	-4.49638	0.405711	-11.0827	1.52153e-28	2.64972e-27	ENSG00000282057
ENSG00000129116	133.393	-4.48945	0.0892444	-50.3051	0	0	PALLD
ENSG00000289944	2.06282	-4.4789	1.04544	-4.28422	1.83385e-05	6.33947e-05	ENSG00000289944
ENSG00000151834	3.80045	-4.47715	0.558984	-8.00945	1.15223e-15	1.04551e-14	GABRA2
ENSG00000263450	5.35811	-4.47238	0.741919	-6.02813	1.65868e-09	9.29761e-09	ENSG00000263450
ENSG00000076242	5.06359	-4.46545	0.523422	-8.53126	1.44759e-17	1.48512e-16	MLH1
ENSG00000225815	3.07432	-4.4632	0.474298	-9.41011	4.95641e-21	6.12461e-20	ENSG00000225815
ENSG00000168621	3.20003	-4.45553	0.46481	-9.5857	9.18308e-22	1.17469e-20	GDNF
ENSG00000249699	2.08774	-4.45179	0.749921	-5.93634	2.91451e-09	1.58856e-08	LINC02261
ENSG00000100505	21.5346	-4.45009	0.475168	-9.36529	7.58425e-21	9.29062e-20	TRIM9
ENSG00000249899	2.09307	-4.44805	0.662642	-6.71259	1.91194e-11	1.28692e-10	ENSG00000249899
ENSG00000103485	388.726	-4.44654	0.165676	-26.8388	1.14094e-158	1.79191e-156	QPRT
ENSG00000287590	1.93978	-4.4397	0.501744	-8.84854	8.86707e-19	9.76222e-18	ENSG00000287590
ENSG00000130707	78.5715	-4.43654	0.855726	-5.18454	2.16553e-07	9.57388e-07	ASS1
ENSG00000091664	4.82627	-4.4314	0.5169	-8.57303	1.00798e-17	1.04593e-16	SLC17A6
ENSG00000204851	2.37769	-4.43081	0.50254	-8.81683	1.17744e-18	1.28906e-17	PNMA8B
ENSG00000138772	2.125	-4.42744	0.59428	-7.45009	9.32792e-14	7.48439e-13	ANXA3
ENSG00000110446	37.6058	-4.42631	0.171015	-25.8826	1.04508e-147	1.42192e-145	SLC15A3
ENSG00000291232	3.95857	-4.42378	0.439999	-10.0541	8.81622e-24	1.2441e-22	ENSG00000291232
ENSG00000092068	12.6141	-4.42347	0.316779	-13.9639	2.58845e-44	7.47535e-43	SLC7A8
ENSG00000266573	2.11805	-4.42245	0.686431	-6.44267	1.17388e-10	7.37275e-10	ENSG00000266573
ENSG00000270619	2.02906	-4.41862	0.721608	-6.1233	9.16552e-10	5.29395e-09	ENSG00000270619
ENSG00000286379	45.2766	-4.41848	0.303149	-14.5753	4.03471e-48	1.26735e-46	ENSG00000286379
ENSG00000136750	2.7061	-4.41847	0.497599	-8.87958	6.71121e-19	7.43375e-18	GAD2
ENSG00000196748	2.01133	-4.416	0.531509	-8.30841	9.69938e-17	9.43715e-16	CLPSL2
ENSG00000137801	143.791	-4.39242	0.309995	-14.1693	1.41855e-45	4.23616e-44	THBS1
ENSG00000264151	1.99312	-4.39094	0.75297	-5.8315	5.49323e-09	2.90873e-08	LOC107985126
ENSG00000258952	22.9065	-4.38927	0.255621	-17.171	4.37718e-66	1.9436e-64	ENSG00000258952
ENSG00000163395	23.2256	-4.3829	0.636518	-6.88574	5.74862e-12	4.05608e-11	IGFN1
ENSG00000164197	9.81794	-4.38247	0.310284	-14.1241	2.69996e-45	7.98781e-44	RNF180
ENSG00000115232	4.33152	-4.38239	0.458053	-9.56744	1.09583e-21	1.39966e-20	ITGA4
ENSG00000275763	4.8842	-4.3811	0.43089	-10.1676	2.76754e-24	3.99402e-23	ZNF516-DT
ENSG00000134548	14.225	-4.38026	0.266688	-16.4247	1.27398e-60	5.08852e-59	SPX
ENSG00000150681	2.17877	-4.37316	0.594035	-7.36179	1.81457e-13	1.43202e-12	RGS18
ENSG00000164220	13.0497	-4.37085	0.562247	-7.7739	7.61056e-15	6.55059e-14	F2RL2
ENSG00000261645	1.89042	-4.36822	0.54863	-7.96204	1.69221e-15	1.52083e-14	DISC1FP1
ENSG00000166347	1.95918	-4.36601	0.715531	-6.10178	1.04895e-09	6.01499e-09	CYB5A
ENSG00000205442	2.42096	-4.36494	0.618946	-7.05222	1.76083e-12	1.28886e-11	IZUMO3
ENSG00000236107	6.51558	-4.36284	0.683009	-6.38767	1.68433e-10	1.04092e-09	SCN1A-AS1
ENSG00000106477	166.742	-4.35567	1.04647	-4.16226	3.15114e-05	0.000105396	CEP41
ENSG00000180066	8.15816	-4.35291	0.344032	-12.6526	1.08183e-36	2.50123e-35	ENSG00000180066
ENSG00000131127	168.029	-4.3388	0.305342	-14.2097	7.98202e-46	2.39489e-44	ZNF141
ENSG00000173269	21.6034	-4.33707	0.24299	-17.8488	2.95512e-71	1.4213e-69	MMRN2
ENSG00000283183	3.42367	-4.33496	0.512929	-8.45138	2.87877e-17	2.89947e-16	LOC105374338
ENSG00000010030	2.34774	-4.33129	0.483357	-8.96085	3.22184e-19	3.63356e-18	ETV7
ENSG00000251095	111.661	-4.3255	0.903562	-4.78716	1.69154e-06	6.69955e-06	ENSG00000251095
ENSG00000168497	4.12932	-4.32102	0.618254	-6.98907	2.76715e-12	2.0007e-11	CAVIN2
ENSG00000109132	3.69479	-4.31466	0.742571	-5.81043	6.23125e-09	3.2838e-08	PHOX2B
ENSG00000257237	1.90722	-4.31408	0.706042	-6.11023	9.94858e-10	5.72414e-09	ENSG00000257237
ENSG00000171564	10.6405	-4.31283	0.430985	-10.0069	1.42114e-23	1.98562e-22	FGB
ENSG00000184368	153.668	-4.31268	0.390605	-11.041	2.42229e-28	4.17833e-27	MAP7D2
ENSG00000151224	32.2476	-4.31106	0.407715	-10.5737	3.9463e-26	6.14102e-25	MAT1A
ENSG00000102038	1457.2	-4.30966	0.106916	-40.3088	0	0	SMARCA1
ENSG00000133687	38.2671	-4.30904	0.161197	-26.7315	2.02438e-157	3.14063e-155	TMTC1
ENSG00000124813	48.7389	-4.3068	0.611722	-7.04045	1.91626e-12	1.40061e-11	RUNX2
ENSG00000127990	3.04572	-4.30671	0.542873	-7.93318	2.1361e-15	1.90364e-14	SGCE
ENSG00000038945	4.59367	-4.3051	0.430062	-10.0104	1.37197e-23	1.92008e-22	MSR1
ENSG00000279885	1.8641	-4.30477	1.18046	-3.64669	0.000265635	0.000778008	ENSG00000279885
ENSG00000067141	539.494	-4.30431	0.194629	-22.1154	2.24489e-108	1.7905e-106	NEO1
ENSG00000162631	29.2241	-4.29992	0.836236	-5.142	2.71829e-07	1.18998e-06	NTNG1
ENSG00000283408	1.93904	-4.29904	0.719318	-5.97655	2.27909e-09	1.25621e-08	ENSG00000283408
ENSG00000152208	2.53257	-4.29881	0.549994	-7.81611	5.44827e-15	4.73754e-14	GRID2
ENSG00000157851	2.42345	-4.29251	0.588669	-7.2919	3.05625e-13	2.36857e-12	DPYSL5
ENSG00000156113	29.3803	-4.29032	0.670366	-6.39997	1.55412e-10	9.63722e-10	KCNMA1
ENSG00000186231	3.25517	-4.28885	0.467884	-9.16648	4.8872e-20	5.77007e-19	KLHL32
ENSG00000048540	14.456	-4.28155	0.311026	-13.7659	4.08813e-43	1.14806e-41	LMO3
ENSG00000243620	1.81341	-4.27077	0.706063	-6.0487	1.4602e-09	8.23035e-09	ENSG00000243620
ENSG00000108018	4.93243	-4.26861	0.642872	-6.63991	3.13869e-11	2.07315e-10	SORCS1
ENSG00000274150	1.91771	-4.26771	0.742025	-5.75143	8.84892e-09	4.57515e-08	ENSG00000274150
ENSG00000111404	13.2574	-4.26767	0.304168	-14.0306	1.01223e-44	2.95009e-43	RERGL
ENSG00000178498	63.9503	-4.26703	0.761683	-5.6021	2.11772e-08	1.05257e-07	DTX3
ENSG00000281202	3.25477	-4.25978	0.729213	-5.84162	5.16951e-09	2.74474e-08	LINC01097
ENSG00000183690	6.15517	-4.25746	0.504489	-8.43915	3.19646e-17	3.20566e-16	EFHC2
ENSG00000148700	232.019	-4.25498	0.0845377	-50.3323	0	0	ADD3
ENSG00000113396	10.1964	-4.25346	0.366322	-11.6112	3.61296e-31	6.91161e-30	SLC27A6
ENSG00000116726	1.86821	-4.25067	0.667238	-6.37055	1.88356e-10	1.16065e-09	PRAMEF12
ENSG00000164171	16.0536	-4.24721	0.273615	-15.5226	2.43998e-54	8.64629e-53	ITGA2
ENSG00000248544	2.87545	-4.24055	0.513387	-8.25993	1.45752e-16	1.40309e-15	ENSG00000248544
ENSG00000120498	2.80128	-4.23617	0.472132	-8.97242	2.90072e-19	3.28014e-18	TEX11
ENSG00000272622	7.34234	-4.23571	0.354212	-11.9581	5.88723e-33	1.20312e-31	ENSG00000272622
ENSG00000259594	1.78832	-4.23048	0.728583	-5.80645	6.38132e-09	3.35801e-08	ENSG00000259594
ENSG00000123572	388.685	-4.22931	0.386755	-10.9354	7.80826e-28	1.31741e-26	NRK
ENSG00000257826	1.83264	-4.21473	0.698229	-6.03631	1.57677e-09	8.85603e-09	ENSG00000257826
ENSG00000151491	38.7892	-4.20769	0.166638	-25.2505	1.11744e-140	1.4287e-138	EPS8
ENSG00000236502	1.62214	-4.20325	0.57626	-7.29401	3.00867e-13	2.33241e-12	SIX3-AS1
ENSG00000172572	28.7552	-4.20324	0.17725	-23.7136	2.60971e-124	2.68821e-122	PDE3A
ENSG00000229385	1.80044	-4.2029	0.894252	-4.6999	2.60287e-06	1.00523e-05	ENSG00000229385
ENSG00000251381	1.96081	-4.20007	0.781174	-5.37661	7.59025e-08	3.53633e-07	LINC00958
ENSG00000286892	165.279	-4.19852	0.588222	-7.13765	9.49402e-13	7.09e-12	ENSG00000286892
ENSG00000271860	6.26393	-4.19157	0.53398	-7.84969	4.17083e-15	3.65925e-14	LOC101927314
ENSG00000185610	3.73064	-4.19067	0.576874	-7.26444	3.74574e-13	2.88447e-12	DBX2
ENSG00000139445	52.7412	-4.1882	0.133997	-31.256	1.84987e-214	4.90273e-212	FOXN4
ENSG00000171714	17.3955	-4.18425	0.571491	-7.32164	2.44966e-13	1.91421e-12	ANO5
ENSG00000162624	426.85	-4.18293	0.733071	-5.70603	1.1564e-08	5.90455e-08	LHX8
ENSG00000166405	40.6266	-4.17573	0.150653	-27.7175	4.29136e-169	7.58229e-167	RIC3
ENSG00000128656	81.8198	-4.17244	0.19269	-21.6537	5.6111e-104	4.3001e-102	CHN1
ENSG00000172995	3.08204	-4.16686	0.666215	-6.25452	3.98731e-10	2.38704e-09	ARPP21
ENSG00000089127	4.86613	-4.16458	0.508002	-8.19796	2.4451e-16	2.31267e-15	OAS1
ENSG00000105825	6.58367	-4.16145	0.52426	-7.93776	2.0586e-15	1.83843e-14	TFPI2
ENSG00000128655	11.9498	-4.16121	0.285186	-14.5912	3.19386e-48	1.00571e-46	PDE11A
ENSG00000108821	99.2495	-4.15868	0.207772	-20.0157	4.0228e-89	2.59119e-87	COL1A1
ENSG00000107742	14.2183	-4.15637	0.340319	-12.2132	2.64412e-34	5.68676e-33	SPOCK2
ENSG00000283098	6.12061	-4.15566	0.534931	-7.7686	7.93597e-15	6.81224e-14	ENSG00000283098
ENSG00000146250	6.09291	-4.15067	0.406773	-10.2039	1.90481e-24	2.76306e-23	PRSS35
ENSG00000072657	38.3443	-4.14911	0.758757	-5.4683	4.54376e-08	2.17224e-07	TRHDE
ENSG00000008517	4.96847	-4.14465	0.505764	-8.19482	2.50959e-16	2.37102e-15	IL32
ENSG00000103522	49.4547	-4.13877	0.664961	-6.22408	4.84386e-10	2.86477e-09	IL21R
ENSG00000243953	2.27895	-4.13758	0.670254	-6.17315	6.69417e-10	3.91001e-09	ENSG00000243953
ENSG00000285336	1.73893	-4.13578	0.780723	-5.29737	1.1748e-07	5.33855e-07	LOC101928882
ENSG00000135824	1.61628	-4.13577	0.674042	-6.13577	8.47503e-10	4.90291e-09	RGS8
ENSG00000184613	52.6013	-4.13533	0.128417	-32.2023	1.63881e-227	4.84841e-225	NELL2
ENSG00000114455	1.82504	-4.1349	0.831772	-4.97119	6.65428e-07	2.7714e-06	HHLA2
ENSG00000171189	112.879	-4.1267	0.413615	-9.97714	1.91922e-23	2.65674e-22	GRIK1
ENSG00000203999	2.67753	-4.1267	0.488402	-8.44939	2.92836e-17	2.94607e-16	LINC01270
ENSG00000174145	1.90434	-4.11759	0.710881	-5.79224	6.94528e-09	3.63598e-08	NWD2
ENSG00000164946	29.5112	-4.11647	0.76416	-5.38692	7.16743e-08	3.34546e-07	FREM1
ENSG00000291112	9.44084	-4.11573	0.432585	-9.51426	1.83007e-21	2.31539e-20	ENSG00000291112
ENSG00000130203	419.816	-4.11306	0.249228	-16.5032	3.47839e-61	1.41601e-59	APOE
ENSG00000227954	7.20583	-4.11227	0.591466	-6.95268	3.58422e-12	2.56883e-11	TARID
ENSG00000287649	1.6799	-4.10978	0.910113	-4.51568	6.31147e-06	2.31989e-05	ENSG00000287649
ENSG00000129538	2.12802	-4.10889	0.563517	-7.29151	3.06492e-13	2.37385e-12	RNASE1
ENSG00000066032	27.574	-4.10569	0.558749	-7.34799	2.01204e-13	1.58147e-12	CTNNA2
ENSG00000138759	3.34563	-4.10565	0.449388	-9.13609	6.47507e-20	7.58845e-19	FRAS1
ENSG00000172403	34.8907	-4.09851	0.245592	-16.6883	1.59563e-62	6.56921e-61	SYNPO2
ENSG00000253154	1.71645	-4.0932	0.755269	-5.41953	5.97564e-08	2.8197e-07	ENSG00000253154
ENSG00000165816	1.70144	-4.09294	0.635056	-6.44501	1.15594e-10	7.26724e-10	VWA2
ENSG00000258969	1.67205	-4.08788	0.699754	-5.84189	5.16119e-09	2.74146e-08	ENSG00000258969
ENSG00000259946	5.86588	-4.08612	0.611327	-6.68401	2.3249e-11	1.55419e-10	ENSG00000259946
ENSG00000148677	4.91768	-4.08592	0.605811	-6.74454	1.53512e-11	1.04182e-10	ANKRD1
ENSG00000136546	42.9914	-4.08588	0.734429	-5.56334	2.64661e-08	1.30021e-07	SCN7A
ENSG00000267642	1.58714	-4.08549	0.849625	-4.80858	1.52008e-06	6.05913e-06	ENSG00000267642
ENSG00000226053	4.07146	-4.0813	0.611965	-6.66918	2.5724e-11	1.71379e-10	LINC01776
ENSG00000128510	2.99774	-4.07914	0.698947	-5.83611	5.34324e-09	2.83461e-08	CPA4
ENSG00000174899	1.82389	-4.07706	0.621321	-6.56191	5.31221e-11	3.44003e-10	SLC66A1L
ENSG00000148848	1.81733	-4.07641	0.795733	-5.12284	3.00967e-07	1.31167e-06	ADAM12
ENSG00000188386	1.62204	-4.07567	0.880899	-4.62672	3.71501e-06	1.40782e-05	PPP3R2
ENSG00000001036	74.9183	-4.07381	0.55878	-7.29053	3.08728e-13	2.38971e-12	FUCA2
ENSG00000251258	1.67909	-4.07095	0.639293	-6.36789	1.91645e-10	1.17978e-09	RFPL4B
ENSG00000288037	1.78954	-4.06364	0.718432	-5.65626	1.54708e-08	7.79759e-08	ENSG00000288037
ENSG00000169903	1.58198	-4.0631	0.545868	-7.44337	9.8151e-14	7.85548e-13	TM4SF4
ENSG00000018236	4.04528	-4.06079	0.529295	-7.67207	1.69249e-14	1.42448e-13	CNTN1
ENSG00000270611	1.57245	-4.0444	0.821376	-4.92393	8.48234e-07	3.48991e-06	ENSG00000270611
ENSG00000287088	2.57173	-4.04428	0.555658	-7.27838	3.37861e-13	2.60966e-12	ENSG00000287088
ENSG00000144229	2.55572	-4.04193	0.771706	-5.23766	1.62627e-07	7.26807e-07	THSD7B
ENSG00000092607	3.03534	-4.04187	0.540564	-7.47714	7.59589e-14	6.12947e-13	TBX15
ENSG00000254349	2.40488	-4.03868	0.586526	-6.88576	5.74784e-12	4.05608e-11	MIR2052HG
ENSG00000261379	2.93275	-4.03817	0.477575	-8.45557	2.77733e-17	2.80189e-16	ENSG00000261379
ENSG00000260903	2.71001	-4.03308	0.55907	-7.21391	5.43668e-13	4.13405e-12	XKR7
ENSG00000271615	17.9755	-4.02609	0.288818	-13.9399	3.62545e-44	1.04583e-42	ENSG00000271615
ENSG00000287145	9.81568	-4.02467	0.381927	-10.5378	5.7835e-26	8.94526e-25	ENSG00000287145
ENSG00000285664	17.0362	-4.02339	0.234823	-17.1337	8.32076e-66	3.67544e-64	LOC105370500
ENSG00000152578	150.917	-4.01978	0.757725	-5.30506	1.12635e-07	5.13487e-07	GRIA4
ENSG00000169621	8.22466	-4.01784	0.323849	-12.4065	2.40849e-35	5.32862e-34	APLF
ENSG00000260742	1.5623	-4.0046	0.657681	-6.08897	1.13637e-09	6.48268e-09	ENSG00000260742
ENSG00000083067	57.3239	-4.00091	0.814027	-4.91495	8.8803e-07	3.64245e-06	TRPM3
ENSG00000255403	1.49832	-3.99563	1.08769	-3.67349	0.000239257	0.000706852	ENSG00000255403
ENSG00000196668	15.5372	-3.99258	0.298183	-13.3897	6.94638e-41	1.83147e-39	LINC00173
ENSG00000151364	3.52835	-3.99223	0.554625	-7.19807	6.10724e-13	4.6246e-12	KCTD14
ENSG00000124134	10.4559	-3.98888	0.490596	-8.13068	4.26889e-16	3.98143e-15	KCNS1
ENSG00000135333	278.831	-3.98524	0.78809	-5.05683	4.26282e-07	1.82192e-06	EPHA7
ENSG00000286854	13.3845	-3.98229	0.335366	-11.8744	1.607e-32	3.22707e-31	ENSG00000286854
ENSG00000100311	4.4191	-3.98175	0.441483	-9.01902	1.89784e-19	2.1663e-18	PDGFB
ENSG00000112280	1.51866	-3.9813	0.656905	-6.06068	1.35544e-09	7.66875e-09	COL9A1
ENSG00000248746	415.443	-3.97769	0.113355	-35.0906	9.38974e-270	3.79212e-267	ACTN3
ENSG00000245384	14.9954	-3.97691	0.518193	-7.67457	1.65974e-14	1.39738e-13	CXXC4-AS1
ENSG00000151067	25.9543	-3.97326	0.2345	-16.9435	2.14941e-64	9.11458e-63	CACNA1C
ENSG00000213512	2.34234	-3.96993	0.704822	-5.63253	1.77588e-08	8.90317e-08	GBP7
ENSG00000254764	2.28321	-3.96653	0.759287	-5.22402	1.75076e-07	7.79706e-07	TRIM53CP
ENSG00000104760	14.1207	-3.9644	0.895234	-4.42834	9.49618e-06	3.41114e-05	FGL1
ENSG00000105398	4.58458	-3.9608	0.515731	-7.67997	1.5912e-14	1.341e-13	SULT2A1
ENSG00000153707	239.413	-3.95521	0.896956	-4.40959	1.03566e-05	3.70503e-05	PTPRD
ENSG00000110723	5.45083	-3.95444	0.399746	-9.89237	4.49264e-23	6.09958e-22	EXPH5
ENSG00000159228	1.55089	-3.95151	0.983239	-4.01887	5.84768e-05	0.000188213	CBR1
ENSG00000185885	292.62	-3.9501	0.388746	-10.1611	2.95608e-24	4.26369e-23	IFITM1
ENSG00000164756	41.0992	-3.94786	0.695185	-5.67887	1.35587e-08	6.8761e-08	SLC30A8
ENSG00000255221	1.47364	-3.94151	0.743121	-5.30399	1.13297e-07	5.16229e-07	ENSG00000255221
ENSG00000110693	8.674	-3.9393	0.48899	-8.05601	7.88275e-16	7.24046e-15	SOX6
ENSG00000112182	1.92648	-3.93794	0.622557	-6.32543	2.52528e-10	1.5382e-09	BACH2
ENSG00000182853	150.455	-3.93559	0.42514	-9.25716	2.09935e-20	2.52189e-19	VMO1
ENSG00000283324	1.61212	-3.93536	1.32846	-2.96234	0.00305309	0.00747929	CTXND2
ENSG00000260995	1.47593	-3.93024	0.765956	-5.13116	2.87956e-07	1.25798e-06	LOC101927450
ENSG00000046889	13.2831	-3.92672	0.613887	-6.39648	1.59001e-10	9.84776e-10	PREX2
ENSG00000106034	148.431	-3.91977	0.898686	-4.36167	1.29074e-05	4.5586e-05	CPED1
ENSG00000135643	3.12008	-3.91944	0.471885	-8.30593	9.90392e-17	9.62879e-16	KCNMB4
ENSG00000186088	1.46783	-3.91388	0.65766	-5.95122	2.66145e-09	1.45656e-08	GSAP
ENSG00000249167	1.98941	-3.91277	0.512189	-7.6393	2.18399e-14	1.82787e-13	SEMA6A-AS2
ENSG00000261211	5.86442	-3.91043	0.392525	-9.96223	2.23001e-23	3.07357e-22	ENSG00000261211
ENSG00000170989	24.1815	-3.90953	0.257371	-15.1902	4.10433e-52	1.4017e-50	S1PR1
ENSG00000128683	34.2815	-3.90385	0.191048	-20.4338	8.36639e-93	5.70686e-91	GAD1
ENSG00000239716	1.41239	-3.90157	0.958394	-4.07095	4.68218e-05	0.000153378	ENSG00000239716
ENSG00000251600	1.67492	-3.90118	0.898887	-4.34001	1.42476e-05	5.00346e-05	LOC101927636
ENSG00000168779	951.41	-3.89671	0.493984	-7.88834	3.0624e-15	2.70826e-14	SHOX2
ENSG00000110680	1.92612	-3.89237	0.636378	-6.11645	9.56819e-10	5.51651e-09	CALCA
ENSG00000271474	1.42005	-3.88865	0.60028	-6.47807	9.29046e-11	5.88882e-10	ENSG00000271474
ENSG00000170558	189.264	-3.88613	0.208187	-18.6665	9.27144e-78	4.93501e-76	CDH2
ENSG00000164128	2.87377	-3.88321	0.446482	-8.69735	3.39733e-18	3.60309e-17	NPY1R
ENSG00000154415	1.77706	-3.88065	0.563763	-6.88348	5.84092e-12	4.11999e-11	PPP1R3A
ENSG00000168918	18.6308	-3.87909	0.216154	-17.9459	5.16401e-72	2.53156e-70	INPP5D
ENSG00000162645	4.49487	-3.87894	0.570097	-6.80401	1.01748e-11	7.02706e-11	GBP2
ENSG00000076706	48.3946	-3.87431	0.333973	-11.6007	4.08874e-31	7.79833e-30	MCAM
ENSG00000163520	3.29746	-3.87346	0.678549	-5.70844	1.14015e-08	5.82739e-08	FBLN2
ENSG00000205186	1.62188	-3.86756	0.784865	-4.92767	8.32155e-07	3.42931e-06	FABP9
ENSG00000127328	43.6278	-3.86102	0.146272	-26.3961	1.52091e-153	2.22394e-151	RAB3IP
ENSG00000111728	4.63584	-3.85585	0.421487	-9.1482	5.78904e-20	6.80326e-19	ST8SIA1
ENSG00000206102	1.43108	-3.85377	0.78759	-4.89312	9.92501e-07	4.04877e-06	KRTAP19-8
ENSG00000159387	1.33026	-3.85293	0.907145	-4.24731	2.16348e-05	7.42254e-05	IRX6
ENSG00000104369	83.8193	-3.85275	0.156921	-24.5522	4.09602e-133	4.71561e-131	JPH1
ENSG00000253302	2.55064	-3.85047	0.496125	-7.76109	8.42003e-15	7.21316e-14	STAU2-AS1
ENSG00000257951	1.76041	-3.84869	0.577321	-6.66646	2.62046e-11	1.74443e-10	ENSG00000257951
ENSG00000248719	2.68032	-3.84803	0.731904	-5.25757	1.45972e-07	6.56177e-07	ENSG00000248719
ENSG00000248663	1.39633	-3.84397	0.850543	-4.51943	6.20066e-06	2.28213e-05	ENSG00000248663
ENSG00000128284	25.0656	-3.8416	0.612804	-6.26889	3.6362e-10	2.18146e-09	APOL3
ENSG00000257258	1.34957	-3.84132	0.772245	-4.97422	6.55101e-07	2.73241e-06	ENSG00000257258
ENSG00000287899	1.4097	-3.83654	1.04416	-3.67427	0.000238527	0.00070486	ENSG00000287899
ENSG00000231742	3.6131	-3.83646	0.488607	-7.85183	4.10024e-15	3.60105e-14	LINC01273
ENSG00000115183	362.93	-3.83553	0.110066	-34.8475	4.64974e-266	1.82005e-263	TANC1
ENSG00000224294	10.4974	-3.82374	0.440242	-8.68555	3.76923e-18	3.9892e-17	PINCR
ENSG00000231814	25.1463	-3.82253	0.819975	-4.66177	3.13505e-06	1.19857e-05	LINC00210
ENSG00000127074	18.3593	-3.81368	0.842067	-4.52895	5.92767e-06	2.18545e-05	RGS13
ENSG00000236069	1.94611	-3.80881	0.727554	-5.2351	1.64898e-07	7.36309e-07	ENSG00000236069
ENSG00000286775	48.4649	-3.80443	0.913955	-4.16261	3.14637e-05	0.00010525	ENSG00000286775
ENSG00000164749	60.0609	-3.80301	0.117089	-32.4798	2.0557e-231	6.30159e-229	HNF4G
ENSG00000251301	1.49436	-3.80219	0.615517	-6.17723	6.52368e-10	3.81393e-09	ENSG00000251301
ENSG00000258894	1.32215	-3.79485	1.30155	-2.91563	0.00354968	0.00858258	ENSG00000258894
ENSG00000198929	9.79311	-3.79468	0.323996	-11.7121	1.10496e-31	2.15926e-30	NOS1AP
ENSG00000286293	1.78781	-3.79137	0.590085	-6.42512	1.31764e-10	8.22897e-10	ENSG00000286293
ENSG00000265174	61.4936	-3.79115	1.05137	-3.60592	0.000311048	0.00090075	ENSG00000265174
ENSG00000287900	1.3668	-3.78712	0.871538	-4.34533	1.39066e-05	4.88912e-05	ENSG00000287900
ENSG00000130385	1.2899	-3.78579	0.874168	-4.33074	1.48611e-05	5.20528e-05	BMP15
ENSG00000163017	7.00459	-3.78157	0.480834	-7.86461	3.70261e-15	3.26196e-14	ACTG2
ENSG00000231345	23.2404	-3.77786	0.214382	-17.6221	1.66621e-69	7.85065e-68	ENSG00000231345
ENSG00000105246	5.18791	-3.77664	0.447315	-8.4429	3.09561e-17	3.10697e-16	EBI3
ENSG00000173157	2.38412	-3.77448	0.531221	-7.1053	1.20059e-12	8.90055e-12	ADAMTS20
ENSG00000151967	1.63575	-3.77	0.533068	-7.07227	1.52415e-12	1.12078e-11	SCHIP1
ENSG00000251573	1.23242	-3.76875	0.549158	-6.86278	6.75318e-12	4.73859e-11	LINC02106
ENSG00000163817	1.78349	-3.76845	0.555291	-6.78644	1.14936e-11	7.89718e-11	SLC6A20
ENSG00000240216	1.6766	-3.76591	0.674074	-5.58679	2.31307e-08	1.14408e-07	ENSG00000240216
ENSG00000137757	1.42544	-3.76505	0.721512	-5.21827	1.80598e-07	8.03596e-07	CASP5
ENSG00000117525	5.54303	-3.76478	0.362097	-10.3972	2.55431e-25	3.83192e-24	F3
ENSG00000283683	9.40428	-3.76254	0.559434	-6.72562	1.7485e-11	1.18128e-10	MYOCOS
ENSG00000130433	1.9238	-3.76184	0.485191	-7.75331	8.95298e-15	7.6594e-14	CACNG6
ENSG00000198865	3.32316	-3.76016	0.43128	-8.71861	2.81647e-18	3.00082e-17	CCDC152
ENSG00000183798	4.46769	-3.75366	0.605043	-6.20396	5.50612e-10	3.23988e-09	EMILIN3
ENSG00000149735	13.7457	-3.7536	0.2243	-16.7347	7.32294e-63	3.02955e-61	GPHA2
ENSG00000237505	3.39962	-3.75353	0.496687	-7.55713	4.12062e-14	3.3776e-13	PKN2-AS1
ENSG00000187172	3.01555	-3.7528	0.494293	-7.59226	3.14383e-14	2.60041e-13	ENSG00000187172
ENSG00000236944	1.38556	-3.75176	0.760558	-4.93291	8.10136e-07	3.34561e-06	ENSG00000236944
ENSG00000168930	1.47284	-3.74874	0.586393	-6.39289	1.62782e-10	1.00697e-09	TRIM49
ENSG00000162951	1.44857	-3.74624	0.774166	-4.83907	1.30451e-06	5.25085e-06	LRRTM1
ENSG00000232053	1.2562	-3.74601	0.931934	-4.01961	5.82941e-05	0.000187696	ENSG00000232053
ENSG00000225206	125.212	-3.74541	0.853705	-4.38725	1.14795e-05	4.08495e-05	MIR137HG
ENSG00000282864	1.43215	-3.73937	0.988766	-3.78185	0.000155666	0.00047229	ENSG00000282864
ENSG00000181449	1.4234	-3.73686	0.612472	-6.10128	1.05219e-09	6.03221e-09	SOX2
ENSG00000052344	2.84754	-3.73199	0.516515	-7.22533	4.99901e-13	3.80694e-12	PRSS8
ENSG00000176046	26.721	-3.73125	0.35345	-10.5566	4.73287e-26	7.33811e-25	NUPR1
ENSG00000233860	2.60859	-3.72864	0.560527	-6.65204	2.89067e-11	1.91479e-10	ENSG00000233860
ENSG00000018625	1.91343	-3.72826	0.574918	-6.48486	8.88156e-11	5.64792e-10	ATP1A2
ENSG00000145703	13.0973	-3.72741	0.24146	-15.437	9.2331e-54	3.23133e-52	IQGAP2
ENSG00000214548	1.31794	-3.72434	0.745624	-4.99493	5.88566e-07	2.47069e-06	MEG3
ENSG00000127920	1.50405	-3.72211	0.766881	-4.85357	1.21259e-06	4.89558e-06	GNG11
ENSG00000283294	3.65663	-3.72173	0.456879	-8.146	3.7616e-16	3.51861e-15	ENSG00000283294
ENSG00000132854	73.118	-3.7173	0.710369	-5.23292	1.66857e-07	7.44407e-07	KANK4
ENSG00000255794	2.36078	-3.71322	0.603673	-6.15105	7.69731e-10	4.46722e-09	RMST
ENSG00000189350	4.00227	-3.71226	0.422111	-8.79451	1.43675e-18	1.56353e-17	TOGARAM2
ENSG00000137872	125.167	-3.70883	0.982089	-3.77648	0.000159063	0.000481905	SEMA6D
ENSG00000237429	2.13591	-3.70701	0.491193	-7.54694	4.45595e-14	3.64192e-13	ENSG00000237429
ENSG00000174837	8.61997	-3.70051	0.345346	-10.7154	8.62062e-27	1.3926e-25	ADGRE1
ENSG00000271857	1.1956	-3.69933	1.01927	-3.62939	0.00028409	0.00082815	ENSG00000271857
ENSG00000281327	1.35066	-3.69868	0.92219	-4.01075	6.05253e-05	0.000194462	ENSG00000281327
ENSG00000248185	1.39159	-3.69788	0.818943	-4.51544	6.31863e-06	2.32185e-05	LOC100420027
ENSG00000188641	89.2256	-3.69656	0.733745	-5.03794	4.70573e-07	2.00047e-06	DPYD
ENSG00000267257	1.30398	-3.69324	0.847518	-4.35771	1.31432e-05	4.63675e-05	ENSG00000267257
ENSG00000168348	3.50384	-3.69162	0.582893	-6.33328	2.40004e-10	1.46437e-09	INSM2
ENSG00000111859	9.87793	-3.68734	0.630217	-5.85091	4.88888e-09	2.60443e-08	NEDD9
ENSG00000147138	1.58849	-3.68701	0.674939	-5.46273	4.68869e-08	2.23779e-07	GPR174
ENSG00000088756	1125.77	-3.68251	1.11172	-3.31243	0.000924899	0.00247994	ARHGAP28
ENSG00000255083	1.26389	-3.67935	0.808759	-4.54938	5.38049e-06	1.99266e-05	OR5AK1P
ENSG00000171843	8.89481	-3.677	0.60655	-6.06215	1.34318e-09	7.60786e-09	MLLT3
ENSG00000272931	4.08898	-3.67604	0.387072	-9.49704	2.15947e-21	2.71997e-20	ENSG00000272931
ENSG00000145335	250.965	-3.67427	1.06001	-3.46627	0.000527739	0.00147358	SNCA
ENSG00000285633	7.70079	-3.67359	0.673037	-5.45823	4.80904e-08	2.29089e-07	ENSG00000285633
ENSG00000137628	241.043	-3.67324	0.153204	-23.9761	4.93263e-127	5.25109e-125	DDX60
ENSG00000141431	377.491	-3.66986	1.03937	-3.53086	0.000414212	0.00117647	ASXL3
ENSG00000163235	5.10783	-3.6685	0.430338	-8.52471	1.5319e-17	1.56972e-16	TGFA
ENSG00000245864	1.34047	-3.66814	1.00673	-3.64363	0.000268817	0.000786874	MEF2C-AS2
ENSG00000171236	2.80009	-3.66491	0.487895	-7.51169	5.83702e-14	4.74629e-13	LRG1
ENSG00000133124	1.47605	-3.66322	0.700536	-5.22916	1.70279e-07	7.59271e-07	IRS4
ENSG00000169432	865.096	-3.66127	0.808016	-4.53119	5.86534e-06	2.16341e-05	SCN9A
ENSG00000279521	2.92544	-3.65981	0.740244	-4.94407	7.65099e-07	3.16733e-06	ENSG00000279521
ENSG00000142273	1.81336	-3.65697	0.576458	-6.34385	2.24091e-10	1.3699e-09	CBLC
ENSG00000264707	1.19417	-3.65684	1.21333	-3.01388	0.00257926	0.00640673	L3MBTL4-AS1
ENSG00000105810	8.50659	-3.65397	0.650684	-5.61557	1.95911e-08	9.78134e-08	CDK6
ENSG00000153233	1.56959	-3.65337	0.589878	-6.19343	5.88684e-10	3.4575e-09	PTPRR
ENSG00000113361	4.28354	-3.65097	0.471692	-7.74015	9.92977e-15	8.46092e-14	CDH6
ENSG00000146700	8.25671	-3.65079	0.388579	-9.39523	5.70912e-21	7.03424e-20	SSC4D
ENSG00000234927	2.42713	-3.64945	0.670932	-5.43937	5.34683e-08	2.53616e-07	ENSG00000234927
ENSG00000281655	7.61838	-3.64934	0.602347	-6.05853	1.37369e-09	7.77028e-09	LOC101928477
ENSG00000181541	263.219	-3.64933	0.935994	-3.89889	9.66365e-05	0.000302166	MAB21L2
ENSG00000139174	8.76786	-3.6482	0.267129	-13.6571	1.83204e-42	5.06109e-41	PRICKLE1
ENSG00000180318	71.9065	-3.64784	1.0099	-3.61209	0.000303744	0.000881304	ALX1
ENSG00000233639	1.40108	-3.64646	0.871969	-4.18187	2.89117e-05	9.73274e-05	PANTR1
ENSG00000248588	1.35755	-3.64572	0.688623	-5.29422	1.19523e-07	5.42748e-07	ENSG00000248588
ENSG00000234899	2.06593	-3.64243	0.675562	-5.39171	6.97905e-08	3.26592e-07	SOX9-AS1
ENSG00000257893	1.25428	-3.63747	0.922961	-3.94109	8.11137e-05	0.000256052	LINC02404
ENSG00000181007	186.41	-3.63205	0.233897	-15.5284	2.22811e-54	7.91758e-53	ZFP82
ENSG00000102048	1.58209	-3.62772	0.551787	-6.57449	4.88188e-11	3.16861e-10	ASB9
ENSG00000119547	119.709	-3.62728	0.169335	-21.4207	8.5696e-102	6.35674e-100	ONECUT2
ENSG00000166407	25.4563	-3.62083	0.371491	-9.74674	1.90494e-22	2.51648e-21	LMO1
ENSG00000258498	1.54105	-3.61509	0.664123	-5.4434	5.2272e-08	2.48126e-07	DIO3OS
ENSG00000106025	36.7479	-3.61509	0.174969	-20.6613	7.73042e-95	5.41832e-93	TSPAN12
ENSG00000241809	1.24167	-3.61465	0.751466	-4.81012	1.50837e-06	6.01433e-06	RPL17P21
ENSG00000164136	1.92461	-3.61433	0.541425	-6.67558	2.46251e-11	1.64402e-10	IL15
ENSG00000279973	1.74325	-3.61425	0.51053	-7.07941	1.44765e-12	1.06637e-11	ENSG00000279973
ENSG00000214211	1.15178	-3.61186	1.19929	-3.01166	0.00259819	0.00645187	CTAGE14P
ENSG00000185477	811.233	-3.60629	0.687756	-5.24356	1.57504e-07	7.04903e-07	GPRIN3
ENSG00000171291	33.5834	-3.60627	0.602305	-5.98745	2.1316e-09	1.17901e-08	ZNF439
ENSG00000272068	2.85118	-3.60573	0.432371	-8.33944	7.46402e-17	7.31537e-16	ENSG00000272068
ENSG00000138434	391.478	-3.60565	0.0720732	-50.0277	0	0	ITPRID2
ENSG00000049192	84.6904	-3.60442	0.300139	-12.0092	3.18064e-33	6.55263e-32	ADAMTS6
ENSG00000187994	3.31198	-3.60353	0.439299	-8.20291	2.3464e-16	2.22262e-15	RINL
ENSG00000106829	361.866	-3.6021	0.790047	-4.55935	5.13123e-06	1.90478e-05	TLE4
ENSG00000268799	1.15128	-3.60051	0.885383	-4.06662	4.77001e-05	0.000156134	H3Y2
ENSG00000236404	10.8938	-3.59966	0.282379	-12.7476	3.21354e-37	7.57056e-36	VLDLR-AS1
ENSG00000187323	1.78087	-3.59813	0.594004	-6.05743	1.38314e-09	7.82027e-09	DCC
ENSG00000132274	13.5835	-3.59311	0.337352	-10.6509	1.72651e-26	2.73352e-25	TRIM22
ENSG00000100234	420.966	-3.59286	0.841955	-4.26728	1.97869e-05	6.81612e-05	TIMP3
ENSG00000245651	3.13531	-3.59049	0.416297	-8.62483	6.41883e-18	6.70695e-17	LOC283387
ENSG00000143217	2.37546	-3.58915	0.461842	-7.77138	7.76331e-15	6.67304e-14	NECTIN4
ENSG00000234311	4.02768	-3.58763	0.523397	-6.8545	7.15623e-12	5.01035e-11	ENSG00000234311
ENSG00000144649	2.74691	-3.58752	0.521827	-6.87493	6.20211e-12	4.36274e-11	GASK1A
ENSG00000176884	2.80954	-3.58497	0.426993	-8.39586	4.62501e-17	4.59845e-16	GRIN1
ENSG00000101680	189.922	-3.58407	0.873109	-4.10495	4.04403e-05	0.000133436	LAMA1
ENSG00000246820	1.17204	-3.57345	0.68689	-5.20237	1.96763e-07	8.72473e-07	ENSG00000246820
ENSG00000100285	632.751	-3.57187	0.665212	-5.36953	7.89441e-08	3.6693e-07	NEFH
ENSG00000134198	1.39157	-3.57074	0.721448	-4.9494	7.44418e-07	3.08534e-06	TSPAN2
ENSG00000038427	354.644	-3.56945	0.664113	-5.37476	7.66868e-08	3.5696e-07	VCAN
ENSG00000227342	1.1176	-3.56878	0.750364	-4.75606	1.97403e-06	7.75289e-06	LINC00307
ENSG00000197406	2.81513	-3.56519	0.659375	-5.40692	6.41185e-08	3.01268e-07	DIO3
ENSG00000287047	1.20854	-3.56216	0.991737	-3.59184	0.000328349	0.000946649	LOC105378473
ENSG00000225581	1.15166	-3.56162	0.683086	-5.21402	1.84792e-07	8.21537e-07	TRIM53AP
ENSG00000164692	500.855	-3.55797	1.1077	-3.21202	0.00131803	0.0034384	COL1A2
ENSG00000220557	2.05483	-3.55418	0.564552	-6.29559	3.06242e-10	1.84945e-09	HMGB1P13
ENSG00000154553	1.11312	-3.55207	0.681379	-5.21306	1.85751e-07	8.25656e-07	PDLIM3
ENSG00000271811	1.11008	-3.54972	1.03457	-3.43112	0.000601105	0.00166238	ENSG00000271811
ENSG00000258536	1.13512	-3.5491	0.978199	-3.6282	0.000285408	0.000831707	ENSG00000258536
ENSG00000287839	2.28127	-3.54742	0.544571	-6.51415	7.31023e-11	4.68381e-10	ENSG00000287839
ENSG00000140538	1.42969	-3.54631	0.7161	-4.95225	7.33596e-07	3.04245e-06	NTRK3
ENSG00000251170	1.63658	-3.54431	0.495229	-7.15692	8.25112e-13	6.17814e-12	ENSG00000251170
ENSG00000164938	101.018	-3.54429	0.247729	-14.3071	1.97535e-46	6.00462e-45	TP53INP1
ENSG00000156427	100.525	-3.54259	0.4745	-7.46593	8.27113e-14	6.66168e-13	FGF18
ENSG00000166473	1.45661	-3.53983	0.544268	-6.50383	7.82994e-11	5.00671e-10	PKD1L2
ENSG00000145681	307.287	-3.53727	0.639696	-5.52961	3.20951e-08	1.56406e-07	HAPLN1
ENSG00000258387	1.1451	-3.53544	0.864046	-4.09173	4.28174e-05	0.000140823	ENSG00000258387
ENSG00000168306	2.78716	-3.53528	0.430009	-8.22139	2.01155e-16	1.91613e-15	ACOX2
ENSG00000185070	17.0082	-3.53424	0.235203	-15.0263	4.93749e-51	1.65295e-49	FLRT2
ENSG00000168772	1704.92	-3.53379	0.106994	-33.0281	3.21125e-239	1.04749e-236	CXXC4
ENSG00000253503	8.73282	-3.53238	0.654273	-5.39894	6.70366e-08	3.14225e-07	ENSG00000253503
ENSG00000255429	1.19391	-3.52943	0.652136	-5.41211	6.22878e-08	2.93316e-07	ENSG00000255429
ENSG00000233251	2.3355	-3.52625	0.617572	-5.70986	1.1307e-08	5.78028e-08	LOC100129434
ENSG00000182053	1.27951	-3.52554	0.758253	-4.64955	3.32655e-06	1.26797e-05	TRIM49B
ENSG00000237179	1.8377	-3.51933	0.526335	-6.68648	2.28599e-11	1.52938e-10	LINC01797
ENSG00000204131	186.024	-3.51574	0.107264	-32.7764	1.2768e-235	4.1121e-233	NHSL2
ENSG00000237137	1.07569	-3.51311	0.841359	-4.17552	2.97305e-05	9.9846e-05	ENSG00000237137
ENSG00000140937	1.11545	-3.51255	0.844315	-4.16024	3.17917e-05	0.000106277	CDH11
ENSG00000137393	3.49323	-3.51221	0.402868	-8.71804	2.83063e-18	3.01464e-17	RNF144B
ENSG00000138829	608.298	-3.51196	0.0595434	-58.9815	0	0	FBN2
ENSG00000147481	1.0741	-3.51143	0.582086	-6.03248	1.6146e-09	9.06047e-09	SNTG1
ENSG00000249669	1.07248	-3.51108	0.644476	-5.44796	5.09498e-08	2.42166e-07	ENSG00000249669
ENSG00000108679	415.318	-3.50572	0.112525	-31.155	4.34596e-213	1.13994e-210	LGALS3BP
ENSG00000237457	2.41536	-3.50327	0.584818	-5.99035	2.09389e-09	1.15865e-08	ENSG00000237457
ENSG00000117228	223.442	-3.49837	0.511028	-6.84575	7.60765e-12	5.3147e-11	GBP1
ENSG00000162496	21.1228	-3.49836	0.244858	-14.2873	2.62563e-46	7.93397e-45	DHRS3
ENSG00000163110	273.231	-3.49714	0.126603	-27.6228	5.91985e-168	1.02462e-165	PDLIM5
ENSG00000188848	182.568	-3.49277	0.138744	-25.1743	7.66285e-140	9.65178e-138	BEND4
ENSG00000141293	4.32578	-3.48765	0.700393	-4.97956	6.37299e-07	2.6634e-06	SKAP1
ENSG00000153292	1.28103	-3.48566	0.696925	-5.00148	5.68916e-07	2.39255e-06	ADGRF1
ENSG00000290021	1.17991	-3.4846	0.561352	-6.20751	5.38295e-10	3.17277e-09	ENSG00000290021
ENSG00000241131	1.24646	-3.48449	0.851866	-4.09042	4.30589e-05	0.000141544	LINC02032
ENSG00000250386	1.25856	-3.47745	0.695534	-4.99969	5.74236e-07	2.41373e-06	H3P21
ENSG00000081479	3.30004	-3.47522	0.598246	-5.80901	6.28446e-09	3.3091e-08	LRP2
ENSG00000156869	65.6408	-3.47421	0.736935	-4.71441	2.42418e-06	9.40649e-06	FRRS1
ENSG00000136160	1.05724	-3.47195	0.77759	-4.46501	8.0065e-06	2.9035e-05	EDNRB
ENSG00000107796	160.66	-3.47141	0.230858	-15.037	4.20268e-51	1.41067e-49	ACTA2
ENSG00000172752	1.20199	-3.47098	0.689844	-5.03154	4.86563e-07	2.06465e-06	COL6A5
ENSG00000260145	1.94338	-3.47037	0.713905	-4.8611	1.16733e-06	4.72334e-06	ENSG00000260145
ENSG00000105877	1.49559	-3.46585	0.540175	-6.41616	1.39756e-10	8.70671e-10	DNAH11
ENSG00000143119	2.77022	-3.46159	0.580743	-5.96063	2.51263e-09	1.37842e-08	CD53
ENSG00000163568	1.12986	-3.45638	0.792367	-4.36209	1.28826e-05	4.55113e-05	AIM2
ENSG00000154265	103.652	-3.45553	0.531696	-6.49907	8.08176e-11	5.16255e-10	ABCA5
ENSG00000077274	1.50259	-3.45413	0.585842	-5.89602	3.72383e-09	2.00859e-08	CAPN6
ENSG00000152784	64.0145	-3.45029	0.696077	-4.95677	7.16755e-07	2.97786e-06	PRDM8
ENSG00000176136	4.35359	-3.44736	0.583638	-5.90668	3.49074e-09	1.88687e-08	MC5R
ENSG00000249550	2.55261	-3.44691	0.474334	-7.26685	3.6797e-13	2.83619e-12	LINC01234
ENSG00000279420	1.01998	-3.44587	0.911708	-3.77957	0.000157098	0.000476291	ENSG00000279420
ENSG00000124429	6.3883	-3.44431	0.424163	-8.12025	4.65212e-16	4.32301e-15	POF1B
ENSG00000230011	1.12668	-3.44141	0.756831	-4.54713	5.43818e-06	2.01198e-05	ENSG00000230011
ENSG00000248228	2.83432	-3.43565	0.533906	-6.43494	1.23526e-10	7.73534e-10	SLIT2-IT1
ENSG00000175302	1.107	-3.43268	0.646414	-5.31034	1.09418e-07	4.99988e-07	ANKRD30BP1
ENSG00000205336	7.88329	-3.42901	0.329331	-10.4121	2.18463e-25	3.28314e-24	ADGRG1
ENSG00000287804	3.29484	-3.42429	0.450259	-7.60516	2.84541e-14	2.35971e-13	ENSG00000287804
ENSG00000133107	525.015	-3.41787	0.895648	-3.81608	0.000135587	0.000414732	TRPC4
ENSG00000197594	2.52471	-3.41754	0.462616	-7.38742	1.49704e-13	1.18806e-12	ENPP1
ENSG00000130528	26.641	-3.41715	0.179439	-19.0435	7.43659e-81	4.22342e-79	HRC
ENSG00000144821	37.0478	-3.41645	0.377402	-9.05255	1.39668e-19	1.60795e-18	MYH15
ENSG00000270722	1.86405	-3.41354	0.998812	-3.4176	0.000631766	0.00174112	LOC124904619
ENSG00000139970	2.32083	-3.41153	0.50249	-6.78925	1.12717e-11	7.7531e-11	RTN1
ENSG00000103569	2.55788	-3.40976	0.635919	-5.36195	8.23291e-08	3.8134e-07	AQP9
ENSG00000285280	26.4997	-3.40902	0.702143	-4.85516	1.20291e-06	4.8588e-06	ENSG00000285280
ENSG00000242193	53.4229	-3.40866	0.54569	-6.24652	4.19697e-10	2.50196e-09	CRYZL2P
ENSG00000174951	13.7807	-3.40853	0.316862	-10.7571	5.48442e-27	8.95062e-26	FUT1
ENSG00000121690	14.2052	-3.40579	0.596	-5.71441	1.10088e-08	5.63803e-08	DEPDC7
ENSG00000170542	59.2842	-3.40227	0.585386	-5.81201	6.17289e-09	3.25439e-08	SERPINB9
ENSG00000291173	0.988545	-3.40033	0.775468	-4.38488	1.16051e-05	4.12618e-05	ENSG00000291173
ENSG00000164106	3.59864	-3.39948	0.703898	-4.8295	1.36877e-06	5.48606e-06	SCRG1
ENSG00000081026	61.2202	-3.39785	0.136191	-24.9492	2.17811e-137	2.65157e-135	MAGI3
ENSG00000112232	1.27368	-3.39544	0.636487	-5.33466	9.57226e-08	4.40649e-07	KHDRBS2
ENSG00000138675	50.8678	-3.39486	0.677864	-5.00818	5.4948e-07	2.31502e-06	FGF5
ENSG00000168386	431.63	-3.39348	0.55168	-6.15118	7.6907e-10	4.46439e-09	FILIP1L
ENSG00000061337	22.0535	-3.38397	0.41557	-8.14294	3.85782e-16	3.6073e-15	LZTS1
ENSG00000289096	1.20566	-3.38311	0.863883	-3.91617	8.99684e-05	0.000282357	ENSG00000289096
ENSG00000263797	1.00636	-3.38225	0.881898	-3.83519	0.000125466	0.00038535	ENSG00000263797
ENSG00000243969	1.03752	-3.38056	0.756874	-4.46649	7.95152e-06	2.88479e-05	ENSG00000243969
ENSG00000088882	1.89893	-3.37869	0.792759	-4.26193	2.02666e-05	6.97759e-05	CPXM1
ENSG00000175414	270.08	-3.37565	0.58817	-5.73925	9.50984e-09	4.90093e-08	ARL10
ENSG00000149591	439.726	-3.37491	0.196475	-17.1774	3.92416e-66	1.7455e-64	TAGLN
ENSG00000204449	0.973337	-3.37434	0.710032	-4.75237	2.01041e-06	7.88392e-06	TRIM49C
ENSG00000040731	141.584	-3.37422	0.290952	-11.5972	4.25937e-31	8.10356e-30	CDH10
ENSG00000171722	1.04519	-3.36974	0.662138	-5.08919	3.59602e-07	1.551e-06	SPATA46
ENSG00000117091	1.04503	-3.36824	0.696255	-4.83765	1.31381e-06	5.28412e-06	CD48
ENSG00000289612	0.972429	-3.36635	0.931215	-3.61501	0.000300338	0.000872415	ENSG00000289612
ENSG00000251751	1.01335	-3.36526	0.953408	-3.52972	0.000416003	0.00118116	RN7SKP46
ENSG00000237194	0.971052	-3.36079	1.00154	-3.35563	0.000791843	0.00214946	ENSG00000237194
ENSG00000009694	3.46608	-3.36073	0.563066	-5.96862	2.39272e-09	1.31657e-08	TENM1
ENSG00000174721	149.26	-3.36054	0.0842779	-39.8745	0	0	FGFBP3
ENSG00000108984	947.629	-3.35671	0.449411	-7.46913	8.07295e-14	6.50618e-13	MAP2K6
ENSG00000124788	1.03973	-3.35448	0.5912	-5.67402	1.39483e-08	7.06385e-08	ATXN1
ENSG00000240875	1.70973	-3.35275	0.663036	-5.05667	4.26645e-07	1.82286e-06	LINC00886
ENSG00000151778	1.02609	-3.35201	0.8282	-4.04734	5.18038e-05	0.000168505	SERP2
ENSG00000235357	1.04212	-3.35128	1.03445	-3.23966	0.00119672	0.00314749	ENSG00000235357
ENSG00000163694	21.9995	-3.34915	0.284385	-11.7768	5.13813e-32	1.01656e-30	RBM47
ENSG00000283740	2.57689	-3.34616	0.741887	-4.51034	6.47239e-06	2.37526e-05	TAF11L11
ENSG00000177294	1.61391	-3.34472	0.702324	-4.76236	1.91342e-06	7.53375e-06	FBXO39
ENSG00000082497	1.29992	-3.34402	0.547493	-6.10788	1.00963e-09	5.80653e-09	SERTAD4
ENSG00000135074	182.663	-3.34372	0.0723492	-46.2164	0	0	ADAM19
ENSG00000205213	1127.5	-3.33844	0.0835349	-39.9646	0	0	LGR4
ENSG00000283154	1.10815	-3.33748	0.577049	-5.78371	7.30719e-09	3.81524e-08	SCHIP1
ENSG00000082126	1.56711	-3.33403	0.505597	-6.59425	4.27423e-11	2.7913e-10	MPP4
ENSG00000129521	5.20472	-3.3334	0.372317	-8.95313	3.45557e-19	3.89199e-18	EGLN3
ENSG00000232075	3.81773	-3.33072	0.400037	-8.32604	8.3594e-17	8.15523e-16	MRPL35P2
ENSG00000220184	2.07748	-3.32897	0.679566	-4.89867	9.64875e-07	3.9405e-06	HMGB3P18
ENSG00000163286	0.929525	-3.32888	0.707179	-4.70726	2.51065e-06	9.7198e-06	ALPG
ENSG00000151090	6.77164	-3.32574	0.981832	-3.38728	0.0007059	0.00193141	THRB
ENSG00000134824	1136.03	-3.32352	0.144733	-22.963	1.09153e-116	9.95401e-115	FADS2
ENSG00000198842	1.36171	-3.32213	0.589403	-5.63643	1.73615e-08	8.70918e-08	STYXL2
ENSG00000049089	6.02024	-3.31576	0.372868	-8.89258	5.97059e-19	6.63361e-18	COL9A2
ENSG00000289560	2.28069	-3.30767	0.445379	-7.42664	1.11389e-13	8.89258e-13	ENSG00000289560
ENSG00000174576	5.42616	-3.30738	0.366842	-9.01581	1.95416e-19	2.22759e-18	NPAS4
ENSG00000261739	15.478	-3.30648	0.704581	-4.69283	2.69454e-06	1.0389e-05	GOLGA8S
ENSG00000133636	994.176	-3.30554	0.695636	-4.75182	2.0159e-06	7.90303e-06	NTS
ENSG00000130147	244.411	-3.3053	0.0576222	-57.3615	0	0	SH3BP4
ENSG00000268174	0.940273	-3.30258	0.708575	-4.66088	3.1486e-06	1.20339e-05	BNIP3P22
ENSG00000272763	1.3269	-3.30016	0.618694	-5.33407	9.60344e-08	4.41925e-07	ENSG00000272763
ENSG00000250103	0.966614	-3.29671	1.06125	-3.10643	0.00189359	0.00480345	PANCR
ENSG00000125848	106.385	-3.29628	0.568436	-5.79886	6.67666e-09	3.50545e-08	FLRT3
ENSG00000274749	0.960995	-3.29622	0.846466	-3.8941	9.85639e-05	0.000307852	KRTAP7-1
ENSG00000225689	1.14601	-3.2943	0.574707	-5.73214	9.91713e-09	5.10359e-08	ENSG00000225689
ENSG00000254366	0.962661	-3.29125	0.805143	-4.08779	4.3551e-05	0.000143087	ENSG00000254366
ENSG00000177508	3.8235	-3.29072	0.582346	-5.6508	1.59703e-08	8.03822e-08	IRX3
ENSG00000226207	0.996644	-3.29041	0.822363	-4.00116	6.30317e-05	0.000202056	ENSG00000226207
ENSG00000046604	21.9143	-3.28707	0.596187	-5.51348	3.51799e-08	1.70784e-07	DSG2
ENSG00000181201	1.71386	-3.28597	0.986324	-3.33153	0.000863698	0.00232811	H2BC27P
ENSG00000134755	29.6435	-3.28501	0.685167	-4.79447	1.63107e-06	6.47618e-06	DSC2
ENSG00000266830	1.70309	-3.28302	0.514581	-6.37999	1.77102e-10	1.09316e-09	ENSG00000266830
ENSG00000147255	3.409	-3.28207	0.434209	-7.55874	4.06998e-14	3.33825e-13	IGSF1
ENSG00000286898	4.47696	-3.27808	0.566599	-5.78554	7.22817e-09	3.77786e-08	LOC105376806
ENSG00000185272	2.71689	-3.277	0.449419	-7.29164	3.06212e-13	2.3724e-12	RBM11
ENSG00000213667	2.8094	-3.27573	0.57	-5.74689	9.09022e-09	4.69228e-08	ENSG00000213667
ENSG00000172987	32.1497	-3.27495	0.395606	-8.27831	1.24933e-16	1.20632e-15	HPSE2
ENSG00000179104	28.3564	-3.27272	0.492149	-6.64985	2.9339e-11	1.94141e-10	TMTC2
ENSG00000143013	540.849	-3.26894	0.311204	-10.5042	8.26516e-26	1.2691e-24	LMO4
ENSG00000187815	32.3906	-3.26574	0.283485	-11.52	1.04664e-30	1.97257e-29	ZFP69
ENSG00000288718	1.55902	-3.265	0.492713	-6.62657	3.43569e-11	2.26227e-10	ENSG00000288718
ENSG00000277586	77.1688	-3.26013	0.557737	-5.84528	5.05726e-09	2.6885e-08	NEFL
ENSG00000280367	6.93813	-3.25859	0.328404	-9.92249	3.32362e-23	4.55864e-22	ENSG00000280367
ENSG00000253148	1.86935	-3.25803	0.658287	-4.94925	7.45006e-07	3.08717e-06	RGS21
ENSG00000255639	1.6597	-3.25769	0.586884	-5.55082	2.84328e-08	1.39252e-07	ENSG00000255639
ENSG00000119946	157.547	-3.25352	1.06498	-3.055	0.00225063	0.00564333	CNNM1
ENSG00000172318	80.4273	-3.25278	0.942307	-3.45193	0.000556594	0.00154787	B3GALT1
ENSG00000174963	27.4602	-3.25233	0.848724	-3.83203	0.000127092	0.000390203	ZIC4
ENSG00000124875	1.10195	-3.25163	0.691464	-4.70253	2.56957e-06	9.93222e-06	CXCL6
ENSG00000139269	121.649	-3.24584	0.255708	-12.6935	6.42087e-37	1.49877e-35	INHBE
ENSG00000206384	2.00774	-3.24427	0.602328	-5.38622	7.19558e-08	3.35798e-07	COL6A6
ENSG00000138722	144.331	-3.24298	0.792007	-4.09463	4.22839e-05	0.00013914	MMRN1
ENSG00000291165	0.875891	-3.23644	1.15727	-2.79661	0.00516418	0.0120999	ENSG00000291165
ENSG00000123609	97.822	-3.23436	0.597729	-5.41109	6.2642e-08	2.94926e-07	NMI
ENSG00000149970	2.45124	-3.23269	0.5401	-5.98535	2.15929e-09	1.19303e-08	CNKSR2
ENSG00000188738	4.2736	-3.23238	0.415955	-7.77099	7.78764e-15	6.69169e-14	FSIP2
ENSG00000169116	4.88333	-3.23113	0.411751	-7.8473	4.25088e-15	3.7282e-14	PARM1
ENSG00000139597	1.61265	-3.23063	0.504846	-6.39924	1.56149e-10	9.68055e-10	N4BP2L1
ENSG00000075213	240.73	-3.22864	0.31373	-10.2911	7.72645e-25	1.13632e-23	SEMA3A
ENSG00000270659	0.892301	-3.22809	0.630027	-5.12373	2.99544e-07	1.30591e-06	ENSG00000270659
ENSG00000288856	1.00326	-3.22794	0.590792	-5.46374	4.66205e-08	2.22629e-07	ENSG00000288856
ENSG00000166960	93.6946	-3.22666	0.927705	-3.47811	0.000504968	0.00141528	CCDC178
ENSG00000183206	0.959307	-3.22049	0.866662	-3.71597	0.000202424	0.000605201	POTEC
ENSG00000204403	0.866445	-3.22029	1.10672	-2.90976	0.00361702	0.00873014	CASP12
ENSG00000137193	234.626	-3.21724	0.101469	-31.7066	1.25937e-220	3.48284e-218	PIM1
ENSG00000252081	0.913745	-3.2165	0.901489	-3.56798	0.000359742	0.00103143	RNU6-277P
ENSG00000250934	5.37431	-3.21571	0.369441	-8.70425	3.19679e-18	3.39749e-17	ENSG00000250934
ENSG00000161835	28.6686	-3.21527	0.189157	-16.9979	8.50944e-65	3.67582e-63	TAMALIN
ENSG00000257586	1.03385	-3.21459	0.712414	-4.51226	6.41416e-06	2.35487e-05	LOC100421126
ENSG00000170160	0.919066	-3.21327	0.80787	-3.97745	6.96574e-05	0.000222036	CCDC144A
ENSG00000274317	97.3916	-3.2116	0.98019	-3.27651	0.001051	0.00279129	ENSG00000274317
ENSG00000272463	1.22427	-3.21001	0.586849	-5.4699	4.5028e-08	2.15428e-07	ENSG00000272463
ENSG00000153531	21.058	-3.20844	0.189261	-16.9525	1.84457e-64	7.84808e-63	ADPRHL1
ENSG00000052126	299.55	-3.20793	0.0627442	-51.1271	0	0	PLEKHA5
ENSG00000140481	3.49304	-3.20707	0.690158	-4.64686	3.37026e-06	1.28406e-05	CCDC33
ENSG00000144645	17.033	-3.20465	0.211452	-15.1554	6.97515e-52	2.36625e-50	OSBPL10
ENSG00000172969	1.09944	-3.2026	0.703915	-4.5497	5.37229e-06	1.9902e-05	FRG2C
ENSG00000115423	2.65988	-3.20062	0.469962	-6.81039	9.73344e-12	6.73689e-11	DNAH6
ENSG00000263618	0.924093	-3.19687	0.647558	-4.93681	7.94101e-07	3.28259e-06	ENSG00000263618
ENSG00000257126	1.25809	-3.19343	0.761805	-4.19193	2.76597e-05	9.33845e-05	ENSG00000257126
ENSG00000120051	2.88966	-3.1917	0.445432	-7.16539	7.75648e-13	5.81976e-12	CFAP58
ENSG00000158516	60.7214	-3.19111	1.02033	-3.12753	0.0017628	0.00449319	CPA2
ENSG00000206262	74.5895	-3.19108	0.310417	-10.28	8.6759e-25	1.27522e-23	FOXL2NB
ENSG00000197385	1.22024	-3.18755	0.64608	-4.93367	8.06994e-07	3.33371e-06	ZNF860
ENSG00000232100	19.059	-3.18444	0.80273	-3.96701	7.27788e-05	0.00023158	LINC01653
ENSG00000250775	1.07331	-3.18293	0.997035	-3.1924	0.00141095	0.00366241	ENSG00000250775
ENSG00000270953	11.6136	-3.17964	0.293005	-10.8518	1.9554e-27	3.24324e-26	ENSG00000270953
ENSG00000247134	45.5053	-3.17792	0.442043	-7.18918	6.51835e-13	4.92418e-12	LOC105379362
ENSG00000233581	0.870912	-3.17666	1.24706	-2.54732	0.0108555	0.0236998	ENSG00000233581
ENSG00000159216	5.27319	-3.17656	0.508463	-6.24738	4.17387e-10	2.49111e-09	RUNX1
ENSG00000170166	6.67001	-3.1763	0.712	-4.46109	8.15427e-06	2.95287e-05	HOXD4
ENSG00000165617	3.92002	-3.16949	0.42815	-7.40276	1.33382e-13	1.06051e-12	DACT1
ENSG00000156011	272.635	-3.16868	0.635555	-4.98569	6.17406e-07	2.58579e-06	PSD3
ENSG00000265107	1.02502	-3.16631	0.578041	-5.47766	4.30988e-08	2.06704e-07	GJA5
ENSG00000242444	0.840186	-3.16481	0.663331	-4.77108	1.8324e-06	7.23265e-06	RPL18P9
ENSG00000170689	267.824	-3.15984	0.372142	-8.49097	2.04924e-17	2.0789e-16	HOXB9
ENSG00000269053	2.11642	-3.15901	0.545331	-5.79282	6.92129e-09	3.62491e-08	ENSG00000269053
ENSG00000240666	0.893122	-3.15893	0.91028	-3.47028	0.000519915	0.00145397	ENSG00000240666
ENSG00000125246	13.6043	-3.15741	0.261019	-12.0965	1.10224e-33	2.31772e-32	CLYBL
ENSG00000188958	9.77241	-3.15271	0.309904	-10.1732	2.61239e-24	3.77225e-23	UTS2B
ENSG00000122861	62.2943	-3.15244	0.102631	-30.7163	3.45191e-207	8.5269e-205	PLAU
ENSG00000167800	5.44275	-3.15201	0.38626	-8.16033	3.34106e-16	3.13677e-15	TBX10
ENSG00000283638	1.70076	-3.15197	0.526148	-5.99065	2.09001e-09	1.15701e-08	LOC124905221
ENSG00000176928	67.4538	-3.1512	0.168346	-18.7186	3.48967e-78	1.8891e-76	GCNT4
ENSG00000152214	0.905347	-3.14631	1.10429	-2.84916	0.00438352	0.0104273	RIT2
ENSG00000197705	134.339	-3.14149	0.997146	-3.15048	0.00163003	0.00418199	KLHL14
ENSG00000229953	2.26557	-3.14131	0.487131	-6.4486	1.1289e-10	7.10254e-10	ENSG00000229953
ENSG00000186479	1.03907	-3.14101	0.544277	-5.77099	7.8808e-09	4.10295e-08	RGS7BP
ENSG00000204334	2.66458	-3.14011	0.488018	-6.43441	1.23955e-10	7.75839e-10	ERICH2
ENSG00000118004	8.67737	-3.13724	0.257228	-12.1963	3.25098e-34	6.96838e-33	COLEC11
ENSG00000254510	20.7046	-3.13594	0.239784	-13.0782	4.38806e-39	1.09995e-37	ENSG00000254510
ENSG00000289995	8.66659	-3.13503	0.821078	-3.81818	0.000134437	0.000411413	LOC107985241
ENSG00000235501	21.879	-3.13319	0.169899	-18.4415	6.10655e-76	3.16434e-74	ENSG00000235501
ENSG00000189348	0.805698	-3.13238	0.660634	-4.74147	2.12169e-06	8.29033e-06	ENSG00000189348
ENSG00000118972	4.54092	-3.13123	0.450409	-6.95198	3.60207e-12	2.58089e-11	FGF23
ENSG00000285588	1.01344	-3.12829	0.798768	-3.91639	8.98832e-05	0.000282124	ENSG00000285588
ENSG00000286056	0.959699	-3.12659	0.60407	-5.17587	2.26849e-07	1.00116e-06	ENSG00000286056
ENSG00000273062	0.848385	-3.12419	0.62485	-4.9999	5.73604e-07	2.41147e-06	ENSG00000273062
ENSG00000139687	369.025	-3.12316	0.116955	-26.7039	4.24258e-157	6.4637e-155	RB1
ENSG00000242941	1.10047	-3.12089	0.690667	-4.51867	6.22295e-06	2.28934e-05	RPL12P7
ENSG00000116016	4.87082	-3.11698	0.335275	-9.29679	1.4475e-20	1.75042e-19	EPAS1
ENSG00000273983	4.84294	-3.11611	0.503011	-6.19492	5.83157e-10	3.42662e-09	H3C8
ENSG00000189233	2.51217	-3.11556	0.494907	-6.29525	3.06902e-10	1.85299e-09	NUGGC
ENSG00000172733	9.53111	-3.11536	0.250605	-12.4314	1.76526e-35	3.92602e-34	PURG
ENSG00000162670	49.487	-3.11274	0.54727	-5.68776	1.28714e-08	6.53926e-08	BRINP3
ENSG00000290045	3.17069	-3.10987	0.430005	-7.23219	4.75284e-13	3.63142e-12	ENSG00000290045
ENSG00000184349	52.3673	-3.10582	0.388161	-8.00138	1.23037e-15	1.11483e-14	EFNA5
ENSG00000259532	1.22863	-3.10307	1.0293	-3.01473	0.00257205	0.0063907	ENSG00000259532
ENSG00000232878	0.952342	-3.10218	0.828824	-3.74287	0.000181928	0.000547267	DPYD-AS1
ENSG00000289535	0.798616	-3.10048	0.980648	-3.16167	0.00156868	0.004036	LOC105379040
ENSG00000109705	5.3506	-3.0996	0.632214	-4.90277	9.44965e-07	3.86415e-06	NKX3-2
ENSG00000262179	1.10012	-3.09891	0.566588	-5.46943	4.5149e-08	2.15885e-07	MYMX
ENSG00000128591	392.111	-3.09724	0.944727	-3.27845	0.00104379	0.0027728	FLNC
ENSG00000225742	0.922296	-3.09379	0.615879	-5.02338	5.07702e-07	2.1479e-06	ENSG00000225742
ENSG00000288255	0.824715	-3.09031	0.834106	-3.70494	0.00021144	0.000630604	ENSG00000288255
ENSG00000171509	1.18204	-3.08581	0.83859	-3.67976	0.000233451	0.000691144	RXFP1
ENSG00000147588	0.972045	-3.08408	0.749984	-4.1122	3.91913e-05	0.000129449	PMP2
ENSG00000198829	9.32544	-3.08338	0.306542	-10.0586	8.42001e-24	1.18885e-22	SUCNR1
ENSG00000086205	8.03168	-3.08269	0.301123	-10.2373	1.34939e-24	1.97087e-23	FOLH1
ENSG00000154162	18.9431	-3.07687	0.442422	-6.9546	3.5356e-12	2.53613e-11	CDH12
ENSG00000184564	2.08745	-3.0768	0.701547	-4.38574	1.15594e-05	4.11163e-05	SLITRK6
ENSG00000239713	9.14074	-3.07578	0.329822	-9.32558	1.10383e-20	1.3412e-19	APOBEC3G
ENSG00000140795	7.86723	-3.07464	0.306985	-10.0156	1.30186e-23	1.82397e-22	MYLK3
ENSG00000175518	1.09958	-3.06695	0.881819	-3.47798	0.000505214	0.00141581	UBQLNL
ENSG00000249815	0.846778	-3.06586	1.08789	-2.81816	0.00482992	0.0113922	ENSG00000249815
ENSG00000135951	13.7846	-3.06215	0.238472	-12.8407	9.7002e-38	2.33052e-36	TSGA10
ENSG00000170959	46.9602	-3.06051	0.69331	-4.41435	1.01316e-05	3.62914e-05	DCDC1
ENSG00000228157	5.76595	-3.05841	0.517662	-5.90812	3.46033e-09	1.87242e-08	ENSG00000228157
ENSG00000162636	162.409	-3.05417	0.112258	-27.2067	5.41457e-163	8.83096e-161	EEIG2
ENSG00000215237	1.98676	-3.05343	0.662508	-4.60889	4.04831e-06	1.52391e-05	ENSG00000215237
ENSG00000256980	0.807088	-3.05321	0.93808	-3.25474	0.00113494	0.00299641	KHDC1L
ENSG00000277610	1.94162	-3.05244	0.693923	-4.39882	1.08839e-05	3.88442e-05	RNVU1-4
ENSG00000254436	0.788714	-3.05176	0.770961	-3.95838	7.5459e-05	0.000239449	ENSG00000254436
ENSG00000287913	4.5291	-3.04725	0.618284	-4.92857	8.28347e-07	3.41472e-06	ENSG00000287913
ENSG00000171488	72.2227	-3.04627	0.103879	-29.3252	4.95314e-189	1.03297e-186	LRRC8C
ENSG00000174004	13.9495	-3.03946	0.25157	-12.082	1.31509e-33	2.75616e-32	NRROS
ENSG00000229943	0.814461	-3.03823	0.892027	-3.40599	0.000659255	0.00181158	ENSG00000229943
ENSG00000273238	1.15157	-3.03763	0.609731	-4.98192	6.2956e-07	2.63322e-06	TMEM271
ENSG00000250483	2.46669	-3.03518	0.482028	-6.29668	3.04093e-10	1.83865e-09	PPM1AP1
ENSG00000146192	0.78432	-3.03491	0.743473	-4.08207	4.46355e-05	0.00014648	FGD2
ENSG00000091704	1.14556	-3.0344	0.574775	-5.27928	1.2969e-07	5.8651e-07	CPA1
ENSG00000132744	0.81216	-3.03179	0.839097	-3.61315	0.000302494	0.000878179	ACY3
ENSG00000147027	215.846	-3.03148	0.464928	-6.52033	7.01528e-11	4.5005e-10	TMEM47
ENSG00000188505	1.95091	-3.03143	0.506586	-5.98403	2.17678e-09	1.20191e-08	NCCRP1
ENSG00000136352	11.0611	-3.02743	0.745516	-4.06085	4.88939e-05	0.000159898	NKX2-1
ENSG00000144015	0.788112	-3.02216	0.934895	-3.23261	0.00122663	0.00321845	TRIM43
ENSG00000144857	226.224	-3.02193	0.5959	-5.0712	3.95325e-07	1.69531e-06	BOC
ENSG00000244621	0.832792	-3.02023	0.797177	-3.78865	0.000151469	0.000460433	RPS17P11
ENSG00000133138	26.9194	-3.01451	0.149161	-20.2098	8.0263e-91	5.2905e-89	TBC1D8B
ENSG00000228566	8.16063	-3.0113	0.446658	-6.74185	1.5638e-11	1.06072e-10	LOC124902439
ENSG00000227375	4.30939	-3.00888	0.388185	-7.75115	9.10628e-15	7.78532e-14	DLG1-AS1
ENSG00000287704	0.78308	-3.00704	0.845375	-3.55705	0.000375048	0.0010729	ENSG00000287704
ENSG00000266256	4.6487	-3.007	0.631665	-4.76043	1.93176e-06	7.6001e-06	LINC00908
ENSG00000228412	74.774	-3.00495	0.1056	-28.456	4.11263e-178	7.69395e-176	LNC-LBCS
ENSG00000287188	2.75825	-3.00279	0.563116	-5.33246	9.68936e-08	4.45718e-07	ENSG00000287188
ENSG00000286238	0.772997	-3.00008	1.00081	-2.99764	0.00272078	0.00672869	ENSG00000286238
ENSG00000106560	22.4977	-2.99891	0.564857	-5.30915	1.10139e-07	5.02859e-07	GIMAP2
ENSG00000148082	9.15482	-2.9989	0.672147	-4.46168	8.1319e-06	2.9452e-05	SHC3
ENSG00000145147	1239.24	-2.99512	0.406126	-7.37486	1.64519e-13	1.30158e-12	SLIT2
ENSG00000228971	0.842447	-2.99506	0.84782	-3.53266	0.000411401	0.0011692	LINC02607
ENSG00000132669	1.39366	-2.99453	0.682931	-4.38482	1.16082e-05	4.12671e-05	RIN2
ENSG00000244588	3.21203	-2.99235	0.392019	-7.63317	2.29048e-14	1.91448e-13	RAD21L1
ENSG00000125384	4.85139	-2.99113	0.341634	-8.75537	2.03437e-18	2.19324e-17	PTGER2
ENSG00000228247	15.7489	-2.99047	0.762958	-3.91958	8.87043e-05	0.000278665	ENSG00000228247
ENSG00000164438	63.6542	-2.98924	0.798036	-3.74574	0.00017986	0.000541239	TLX3
ENSG00000251372	0.765072	-2.98893	1.11383	-2.68346	0.0072865	0.0165631	LINC00499
ENSG00000137707	1.95328	-2.98606	0.5534	-5.39585	6.81988e-08	3.19378e-07	BTG4
ENSG00000132530	10.1411	-2.98254	0.49903	-5.97668	2.27732e-09	1.25578e-08	XAF1
ENSG00000181751	95.1519	-2.9805	0.104722	-28.461	3.55703e-178	6.70381e-176	MACIR
ENSG00000147642	1.52974	-2.97978	0.646121	-4.6118	3.99194e-06	1.50581e-05	SYBU
ENSG00000180509	0.739452	-2.97577	0.972636	-3.05949	0.00221716	0.00556817	KCNE1
ENSG00000181690	72.5727	-2.97239	0.30201	-9.84205	7.41843e-23	9.98134e-22	PLAG1
ENSG00000163545	26.9567	-2.9708	0.171945	-17.2776	6.93202e-67	3.1106e-65	NUAK2
ENSG00000173801	178.225	-2.97069	0.159785	-18.5918	3.74079e-77	1.96646e-75	JUP
ENSG00000113916	49.4626	-2.96979	0.262404	-11.3176	1.07354e-29	1.94683e-28	BCL6
ENSG00000183775	30.2877	-2.96961	0.439174	-6.76179	1.36294e-11	9.28937e-11	KCTD16
ENSG00000138061	1621.55	-2.96862	0.377674	-7.86028	3.83287e-15	3.37206e-14	CYP1B1
ENSG00000185345	1.81225	-2.96728	0.565533	-5.24688	1.54699e-07	6.92958e-07	PRKN
ENSG00000205744	1.71951	-2.96677	0.458128	-6.47585	9.42809e-11	5.96714e-10	DENND1C
ENSG00000075891	330.554	-2.96389	1.15715	-2.56137	0.010426	0.0228582	PAX2
ENSG00000101493	416.481	-2.96386	0.40824	-7.26009	3.86846e-13	2.97537e-12	ZNF516
ENSG00000231566	0.910632	-2.96223	0.698977	-4.23795	2.2557e-05	7.71394e-05	ENSG00000231566
ENSG00000291057	11.2037	-2.96033	0.229624	-12.8921	4.98614e-38	1.20936e-36	ENSG00000291057
ENSG00000270641	3.86771	-2.95999	0.610636	-4.8474	1.25093e-06	5.04635e-06	TSIX
ENSG00000287650	0.74937	-2.9572	0.855572	-3.4564	0.000547438	0.00152474	ENSG00000287650
ENSG00000204478	0.867271	-2.95693	0.763777	-3.87146	0.000108187	0.000335437	PRAMEF20
ENSG00000236780	15.739	-2.9563	0.206694	-14.3027	2.1034e-46	6.38626e-45	LINC01829
ENSG00000122824	22.1145	-2.95437	0.275659	-10.7175	8.4269e-27	1.36217e-25	NUDT10
ENSG00000079931	1.3198	-2.95057	0.572369	-5.15502	2.53601e-07	1.11421e-06	MOXD1
ENSG00000112139	46.6521	-2.94669	0.289302	-10.1855	2.30133e-24	3.32875e-23	MDGA1
ENSG00000133121	3.21795	-2.94659	0.453336	-6.4998	8.04272e-11	5.1389e-10	STARD13
ENSG00000233215	15.6944	-2.94472	0.270176	-10.8993	1.1618e-27	1.94472e-26	LINC01687
ENSG00000089820	24.665	-2.94305	0.268966	-10.9421	7.25246e-28	1.22526e-26	ARHGAP4
ENSG00000235934	3.43426	-2.94057	0.561491	-5.23708	1.63141e-07	7.28721e-07	ENSG00000235934
ENSG00000125378	2.42784	-2.93954	0.578427	-5.08196	3.73567e-07	1.60824e-06	BMP4
ENSG00000269151	5.1017	-2.93763	0.298425	-9.84375	7.29405e-23	9.82437e-22	ENSG00000269151
ENSG00000118160	19.4015	-2.93719	0.217168	-13.525	1.11382e-41	3.01158e-40	SLC8A2
ENSG00000154655	56.4756	-2.93678	1.06413	-2.75979	0.0057839	0.0134233	L3MBTL4
ENSG00000137975	0.751499	-2.93434	0.803894	-3.65016	0.000262081	0.000768839	CLCA2
ENSG00000135821	139.142	-2.93433	0.486793	-6.02787	1.66131e-09	9.30619e-09	GLUL
ENSG00000236333	19.899	-2.92947	0.60026	-4.88034	1.05904e-06	4.30434e-06	ENSG00000236333
ENSG00000115919	0.744585	-2.92785	0.913356	-3.20559	0.00134784	0.00351184	KYNU
ENSG00000285244	1.32801	-2.9275	0.526006	-5.56552	2.61376e-08	1.28531e-07	DINOL
ENSG00000198125	1.8318	-2.92576	0.56072	-5.21787	1.80991e-07	8.05061e-07	MB
ENSG00000006747	16.0123	-2.92529	0.799248	-3.66005	0.000252166	0.00074206	SCIN
ENSG00000259953	3.75873	-2.9227	0.409305	-7.14064	9.28958e-13	6.94415e-12	ENSG00000259953
ENSG00000250838	3.71997	-2.92196	0.489942	-5.96388	2.46323e-09	1.35302e-08	ENSG00000250838
ENSG00000198785	70.7403	-2.92092	0.20643	-14.1497	1.87623e-45	5.57673e-44	GRIN3A
ENSG00000231776	0.780112	-2.91856	0.765051	-3.81486	0.000136258	0.000416535	LINC01611
ENSG00000261554	0.95087	-2.91801	0.593704	-4.91492	8.88202e-07	3.64257e-06	ENSG00000261554
ENSG00000186212	0.879515	-2.91778	0.604105	-4.82992	1.36591e-06	5.47808e-06	SOWAHB
ENSG00000221963	286.674	-2.91638	0.322525	-9.04234	1.53358e-19	1.7592e-18	APOL6
ENSG00000249857	0.700031	-2.91589	1.00003	-2.91579	0.00354791	0.00857912	ENSG00000249857
ENSG00000204710	1.37728	-2.91264	0.631634	-4.61128	4.00197e-06	1.50915e-05	SPDYC
ENSG00000121236	71.8817	-2.91226	0.0828986	-35.1304	2.31744e-270	9.51009e-268	TRIM6
ENSG00000257986	7.47014	-2.91144	0.54432	-5.34876	8.85593e-08	4.08858e-07	ENSG00000257986
ENSG00000162946	17.8462	-2.91052	0.232549	-12.5157	6.12357e-36	1.38058e-34	DISC1
ENSG00000180628	13.5213	-2.9091	0.332395	-8.75193	2.09735e-18	2.25827e-17	PCGF5
ENSG00000151789	13.4852	-2.90832	0.341224	-8.52321	1.55185e-17	1.58952e-16	ZNF385D
ENSG00000280515	1.04585	-2.90683	0.704806	-4.1243	3.71868e-05	0.000123228	SALRNA2
ENSG00000280916	1.5946	-2.90621	0.501219	-5.79828	6.69987e-09	3.51614e-08	ENSG00000280916
ENSG00000226715	9.68633	-2.90214	0.516231	-5.62178	1.88996e-08	9.45276e-08	LINC01709
ENSG00000109846	1.51694	-2.90085	0.515117	-5.63144	1.78713e-08	8.95606e-08	CRYAB
ENSG00000266846	0.836815	-2.89821	0.727349	-3.98462	6.75885e-05	0.000215689	ENSG00000266846
ENSG00000238005	1.09775	-2.8967	0.729897	-3.96865	7.22813e-05	0.000230112	LNCATV
ENSG00000260918	6.01006	-2.89636	0.603002	-4.80324	1.56117e-06	6.21317e-06	ENSG00000260918
ENSG00000277912	1.44235	-2.89452	0.552093	-5.24282	1.58141e-07	7.07506e-07	MIR8089
ENSG00000280649	0.767757	-2.89287	0.622202	-4.6494	3.32904e-06	1.26873e-05	ENSG00000280649
ENSG00000229821	0.749351	-2.89078	1.15851	-2.49525	0.0125868	0.0270707	ENSG00000229821
ENSG00000286285	1.90396	-2.89003	0.67621	-4.27387	1.92111e-05	6.62585e-05	ENSG00000286285
ENSG00000109339	7.77029	-2.88792	0.242051	-11.931	8.15613e-33	1.6522e-31	MAPK10
ENSG00000141441	30.9148	-2.88746	0.739597	-3.90409	9.45796e-05	0.000295952	GAREM1
ENSG00000145451	1.0547	-2.88594	0.689847	-4.18345	2.8712e-05	9.67189e-05	GLRA3
ENSG00000224081	1.6755	-2.88137	0.499089	-5.77326	7.77507e-09	4.04956e-08	SLC44A3-AS1
ENSG00000165078	0.701455	-2.88051	0.846793	-3.40167	0.00066976	0.00183826	CPA6
ENSG00000233817	0.697473	-2.87918	0.803273	-3.58431	0.000337974	0.000972637	ENSG00000233817
ENSG00000272168	0.824488	-2.87829	0.684369	-4.20576	2.60203e-05	8.81888e-05	ENSG00000272168
ENSG00000235903	1.50318	-2.87799	0.664786	-4.32919	1.49659e-05	5.23838e-05	CPB2-AS1
ENSG00000078018	47.5026	-2.87645	0.302586	-9.50621	1.97731e-21	2.49795e-20	MAP2
ENSG00000164176	42.9015	-2.86853	0.739991	-3.87645	0.000105993	0.000329157	EDIL3
ENSG00000274214	1.01042	-2.86817	0.63196	-4.53854	5.66457e-06	2.09148e-05	ENSG00000274214
ENSG00000171557	33.5093	-2.86799	0.266433	-10.7644	5.06984e-27	8.28997e-26	FGG
ENSG00000179542	5.62504	-2.86607	0.526215	-5.44657	5.135e-08	2.43932e-07	SLITRK4
ENSG00000136267	7.03207	-2.86536	0.50082	-5.72133	1.05691e-08	5.42156e-08	DGKB
ENSG00000183615	4.15212	-2.86388	0.335671	-8.53179	1.441e-17	1.47896e-16	FAM167B
ENSG00000286665	0.659473	-2.86329	0.619174	-4.62437	3.75748e-06	1.42222e-05	ENSG00000286665
ENSG00000150672	178.678	-2.86289	0.184366	-15.5283	2.23128e-54	7.91778e-53	DLG2
ENSG00000144868	1.15174	-2.86058	0.579396	-4.93717	7.92645e-07	3.2771e-06	TMEM108
ENSG00000273492	1.1496	-2.86	0.572243	-4.99787	5.79671e-07	2.43617e-06	ENSG00000273492
ENSG00000225950	18.1383	-2.85903	0.184619	-15.4861	4.30854e-54	1.52042e-52	NTF4
ENSG00000224141	0.713877	-2.85805	0.897354	-3.18497	0.00144767	0.00374816	MIR548XHG
ENSG00000133169	22.7412	-2.85804	0.406325	-7.03388	2.00862e-12	1.46476e-11	BEX1
ENSG00000154263	8.61283	-2.85693	0.567173	-5.03713	4.72552e-07	2.00854e-06	ABCA10
ENSG00000287836	0.867638	-2.85676	0.801844	-3.56274	0.000367	0.00105129	ENSG00000287836
ENSG00000104447	402.884	-2.85593	0.381158	-7.49276	6.74398e-14	5.45934e-13	TRPS1
ENSG00000176435	0.699551	-2.85033	0.852778	-3.3424	0.000830571	0.00224453	CLEC14A
ENSG00000149573	4.11575	-2.85027	0.519162	-5.49013	4.0163e-08	1.93535e-07	MPZL2
ENSG00000141574	2.03979	-2.84765	0.506938	-5.61736	1.93902e-08	9.68863e-08	SECTM1
ENSG00000238142	1.06704	-2.84534	0.598004	-4.75807	1.95451e-06	7.67892e-06	LOC105376805
ENSG00000286454	0.673762	-2.84465	0.967751	-2.93945	0.00328797	0.00800456	ENSG00000286454
ENSG00000053328	0.916348	-2.84055	0.710887	-3.99579	6.44792e-05	0.00020641	METTL24
ENSG00000099812	1.82637	-2.83906	0.535087	-5.30579	1.12187e-07	5.11538e-07	MISP
ENSG00000197971	10.0256	-2.83721	0.501378	-5.65884	1.52403e-08	7.68601e-08	MBP
ENSG00000253361	0.598711	-2.83628	0.68667	-4.13048	3.62007e-05	0.000120164	ENSG00000253361
ENSG00000286700	4.76401	-2.83602	0.611414	-4.63846	3.51018e-06	1.33417e-05	ENSG00000286700
ENSG00000133321	32.8008	-2.82832	0.319135	-8.86246	7.82677e-19	8.65811e-18	PLAAT4
ENSG00000238287	1.37049	-2.82651	0.712741	-3.96569	7.31837e-05	0.000232752	ENSG00000238287
ENSG00000099250	27.5468	-2.82403	0.629333	-4.48734	7.2118e-06	2.62917e-05	NRP1
ENSG00000273396	0.656061	-2.82214	0.938888	-3.00583	0.00264853	0.00656788	LINC01396
ENSG00000173208	17.3253	-2.82081	0.642756	-4.38863	1.14068e-05	4.06248e-05	ABCD2
ENSG00000158560	2.16113	-2.82039	0.772615	-3.65045	0.00026178	0.000768309	DYNC1I1
ENSG00000257283	1.13571	-2.82037	0.5876	-4.7998	1.58821e-06	6.31585e-06	LOC105369911
ENSG00000215004	0.818833	-2.81705	0.755099	-3.7307	0.000190947	0.00057311	ENSG00000215004
ENSG00000166025	46.18	-2.81555	0.165907	-16.9706	1.35545e-64	5.80583e-63	AMOTL1
ENSG00000238517	0.723676	-2.81533	0.805323	-3.49591	0.000472453	0.0013303	MIR1270
ENSG00000258131	0.816419	-2.81506	0.823274	-3.41935	0.000627709	0.00173088	ENSG00000258131
ENSG00000021645	1.25456	-2.81458	0.655765	-4.29205	1.77029e-05	6.13309e-05	NRXN3
ENSG00000286458	1.13854	-2.8138	0.645086	-4.3619	1.28936e-05	4.55438e-05	ENSG00000286458
ENSG00000165973	1.52522	-2.80736	0.708712	-3.96121	7.45698e-05	0.000236775	NELL1
ENSG00000279798	0.741061	-2.80735	0.91697	-3.06155	0.00220196	0.00553164	ENSG00000279798
ENSG00000234444	0.720516	-2.8058	1.08968	-2.5749	0.010027	0.0220836	ZNF736
ENSG00000170381	12.7426	-2.80338	0.221449	-12.6592	9.94885e-37	2.30746e-35	SEMA3E
ENSG00000227403	8.90657	-2.80199	0.267549	-10.4728	1.15168e-25	1.75883e-24	LINC01806
ENSG00000237283	0.75894	-2.80185	0.795242	-3.52327	0.00042626	0.00120786	ENSG00000237283
ENSG00000136869	1.16521	-2.80118	0.741507	-3.77769	0.000158291	0.00047968	TLR4
ENSG00000280157	3.93425	-2.79857	0.396047	-7.06624	1.59184e-12	1.16886e-11	ENSG00000280157
ENSG00000136488	0.721457	-2.79476	0.856002	-3.2649	0.00109502	0.00289816	CSH1
ENSG00000254707	0.743427	-2.79438	0.738931	-3.78165	0.000155789	0.000472606	ENSG00000254707
ENSG00000233858	1.52823	-2.78981	0.605834	-4.6049	4.12657e-06	1.55108e-05	ENSG00000233858
ENSG00000236939	0.65365	-2.78838	0.925161	-3.01394	0.00257877	0.00640612	ENSG00000236939
ENSG00000146938	130.609	-2.7877	0.447277	-6.23261	4.58733e-10	2.72001e-09	NLGN4X
ENSG00000120549	27.8524	-2.78403	0.223317	-12.4667	1.13435e-35	2.53614e-34	KIAA1217
ENSG00000034239	19.7589	-2.78291	0.237659	-11.7097	1.13706e-31	2.22028e-30	CLXN
ENSG00000184305	22.3664	-2.78125	0.846826	-3.28432	0.00102229	0.00272045	CCSER1
ENSG00000189221	6.64424	-2.7796	0.46185	-6.01841	1.7614e-09	9.83224e-09	MAOA
ENSG00000275038	37.8613	-2.7791	0.925109	-3.00408	0.00266388	0.00660211	ENSG00000275038
ENSG00000055813	1.54697	-2.77376	0.766889	-3.6169	0.000298147	0.000866349	CCDC85A
ENSG00000143341	9.64374	-2.77314	0.262176	-10.5774	3.79283e-26	5.91305e-25	HMCN1
ENSG00000164841	5.33069	-2.76543	0.616333	-4.48691	7.22627e-06	2.63407e-05	TMEM74
ENSG00000011600	1.38218	-2.7652	0.507805	-5.44541	5.16859e-08	2.45436e-07	TYROBP
ENSG00000288045	5.90282	-2.76505	0.299377	-9.23599	2.55898e-20	3.0596e-19	ENSG00000288045
ENSG00000172260	10.7218	-2.7637	0.651088	-4.24474	2.18844e-05	7.50109e-05	NEGR1
ENSG00000187260	2.09563	-2.76094	0.50464	-5.47111	4.47229e-08	2.14089e-07	WDR86
ENSG00000117152	1.77524	-2.75848	0.626601	-4.4023	1.07111e-05	3.82649e-05	RGS4
ENSG00000231246	0.661555	-2.7581	0.770696	-3.57872	0.000345284	0.000992775	LINC02884
ENSG00000272428	1.51908	-2.75782	0.710369	-3.88224	0.000103497	0.000321956	ENSG00000272428
ENSG00000258884	1.06283	-2.75563	0.745112	-3.69828	0.000217069	0.000646103	LINC02321
ENSG00000120952	0.641273	-2.75499	1.04615	-2.63345	0.00845231	0.0189336	PRAMEF2
ENSG00000185247	0.719449	-2.75333	0.960618	-2.8662	0.0041543	0.00992468	MAGEA11
ENSG00000170324	0.708538	-2.75141	0.659331	-4.17303	3.00577e-05	0.000100905	FRMPD2
ENSG00000139055	0.722615	-2.74801	0.820238	-3.35026	0.000807348	0.00218688	ERP27
ENSG00000288810	0.583734	-2.74567	0.728127	-3.77087	0.000162681	0.000492105	ENSG00000288810
ENSG00000094755	3.01014	-2.74484	0.702921	-3.90491	9.42617e-05	0.000294994	GABRP
ENSG00000250548	0.7232	-2.74258	0.97297	-2.81877	0.00482076	0.0113727	LINC01303
ENSG00000167554	14.8095	-2.73989	0.171667	-15.9605	2.40786e-57	9.07602e-56	ZNF610
ENSG00000283646	0.72566	-2.73934	0.695659	-3.93776	8.2245e-05	0.000259526	LINC02009
ENSG00000155761	1.50664	-2.73831	0.518248	-5.28378	1.26544e-07	5.73301e-07	SPAG17
ENSG00000229292	0.643619	-2.73684	1.13274	-2.41612	0.0156868	0.0330043	RFPL4AL1
ENSG00000111674	50.3282	-2.73662	0.290275	-9.42768	4.19275e-21	5.21133e-20	ENO2
ENSG00000286538	0.653779	-2.73578	0.767591	-3.56412	0.000365083	0.00104627	ENSG00000286538
ENSG00000250722	13.3862	-2.73401	0.21685	-12.6079	1.91087e-36	4.37214e-35	SELENOP
ENSG00000152952	82.8372	-2.72967	0.115226	-23.6896	4.6171e-124	4.66162e-122	PLOD2
ENSG00000118113	30.3654	-2.72448	0.502796	-5.41865	6.00506e-08	2.83253e-07	MMP8
ENSG00000237251	0.726889	-2.72304	0.844445	-3.22464	0.00126129	0.00330087	ENSG00000237251
ENSG00000143333	513.851	-2.71978	0.120605	-22.5512	1.30604e-112	1.12262e-110	RGS16
ENSG00000116031	1.49817	-2.71822	0.54546	-4.98335	6.24943e-07	2.61477e-06	CD207
ENSG00000273045	3.63629	-2.71414	0.369188	-7.35164	1.95794e-13	1.54086e-12	C2orf15
ENSG00000134532	4.11307	-2.71112	0.559646	-4.84435	1.27025e-06	5.12026e-06	SOX5
ENSG00000255433	0.688422	-2.70939	0.965535	-2.8061	0.00501453	0.0117807	LINC02735
ENSG00000111913	8.69878	-2.70858	0.73147	-3.70293	0.000213127	0.000635261	RIPOR2
ENSG00000206557	265.136	-2.70636	0.389714	-6.94448	3.79845e-12	2.71472e-11	TRIM71
ENSG00000230731	0.616406	-2.70473	0.92321	-2.9297	0.00339284	0.00823232	ENSG00000230731
ENSG00000257976	1.89815	-2.7003	0.643138	-4.19864	2.68528e-05	9.08773e-05	ENSG00000257976
ENSG00000160505	0.881212	-2.69733	0.946745	-2.84906	0.00438484	0.0104294	NLRP4
ENSG00000271277	13.7061	-2.69657	0.552706	-4.87885	1.06704e-06	4.33339e-06	ENSG00000271277
ENSG00000140968	2.78134	-2.69583	0.779457	-3.45861	0.00054298	0.00151331	IRF8
ENSG00000165568	0.881059	-2.69517	0.758792	-3.55192	0.000382429	0.00109254	AKR1E2
ENSG00000163032	7.16334	-2.69376	0.618014	-4.35874	1.30812e-05	4.6168e-05	VSNL1
ENSG00000089472	1.57266	-2.69338	0.525895	-5.12152	3.03089e-07	1.32046e-06	HEPH
ENSG00000182050	11.0515	-2.69304	0.733038	-3.6738	0.000238969	0.000706083	MGAT4C
ENSG00000196376	1.22136	-2.68687	0.574921	-4.67346	2.96167e-06	1.13639e-05	SLC35F1
ENSG00000233396	4.67769	-2.68452	0.583398	-4.60152	4.19416e-06	1.57485e-05	ENSG00000233396
ENSG00000168702	13.705	-2.68441	0.528949	-5.07499	3.87517e-07	1.66407e-06	LRP1B
ENSG00000287294	0.637028	-2.68347	0.955601	-2.80815	0.00498265	0.0117177	ENSG00000287294
ENSG00000253284	1.23078	-2.68018	0.640915	-4.18179	2.89218e-05	9.73477e-05	ENSG00000253284
ENSG00000124657	1.80183	-2.68003	0.702693	-3.81394	0.000136767	0.000417889	OR2B6
ENSG00000264566	0.877679	-2.67934	0.865944	-3.09413	0.00197393	0.00499729	MIR23C
ENSG00000172927	1.77307	-2.67921	0.534578	-5.01183	5.39146e-07	2.27337e-06	MYEOV
ENSG00000260057	0.755962	-2.6765	0.988007	-2.70899	0.00674881	0.0154374	ENSG00000260057
ENSG00000071073	11.6804	-2.67251	0.23588	-11.3299	9.3261e-30	1.69974e-28	MGAT4A
ENSG00000276542	3.78663	-2.67153	0.7829	-3.41235	0.000644058	0.00177263	ENSG00000276542
ENSG00000231274	2.35921	-2.67064	0.461791	-5.78322	7.32836e-09	3.82394e-08	SBK3
ENSG00000286757	1.90459	-2.67054	0.441703	-6.046	1.48484e-09	8.35813e-09	ENSG00000286757
ENSG00000196542	1.43081	-2.66924	0.711291	-3.75267	0.000174958	0.000526924	SPTSSB
ENSG00000287834	2.94525	-2.66891	0.779715	-3.42293	0.000619507	0.00171011	ENSG00000287834
ENSG00000277758	2.56759	-2.66556	0.425021	-6.27159	3.57385e-10	2.1476e-09	SYT15B
ENSG00000286932	0.873981	-2.6655	0.644872	-4.13337	3.57476e-05	0.000118784	ENSG00000286932
ENSG00000231298	1.22085	-2.66538	0.87733	-3.03805	0.00238111	0.00594588	MANCR
ENSG00000269421	1.4068	-2.66257	0.771061	-3.45313	0.000554124	0.00154133	ENSG00000269421
ENSG00000108602	0.496632	-2.66236	0.652163	-4.08236	4.45816e-05	0.000146322	ALDH3A1
ENSG00000141968	1.23042	-2.65977	0.586452	-4.53535	5.75069e-06	2.12143e-05	VAV1
ENSG00000091986	229.417	-2.65537	0.343021	-7.74113	9.85387e-15	8.39906e-14	CCDC80
ENSG00000259548	1.34729	-2.65319	0.613922	-4.32171	1.54824e-05	5.40726e-05	ENSG00000259548
ENSG00000261402	0.64855	-2.65299	1.03261	-2.56921	0.0101932	0.0223999	ENSG00000261402
ENSG00000287477	16.3266	-2.65118	0.820647	-3.23059	0.00123535	0.00323897	ENSG00000287477
ENSG00000226007	1.6938	-2.65049	0.553041	-4.79258	1.64647e-06	6.53221e-06	ENSG00000226007
ENSG00000085491	258.948	-2.64456	0.0602011	-43.9288	0	0	SLC25A24
ENSG00000227188	2.21188	-2.64426	0.466073	-5.6735	1.39907e-08	7.08246e-08	MGAT3-AS1
ENSG00000236751	0.739922	-2.64218	0.771195	-3.42609	0.000612337	0.00169124	ENSG00000236751
ENSG00000124785	1.04875	-2.64208	0.772367	-3.42075	0.000624481	0.00172272	NRN1
ENSG00000101384	45.7894	-2.64175	0.301249	-8.76932	1.79756e-18	1.9437e-17	JAG1
ENSG00000123570	6.16652	-2.64111	0.401717	-6.57456	4.87966e-11	3.16798e-10	RAB9B
ENSG00000228626	4.27984	-2.64063	0.679305	-3.88725	0.000101387	0.00031597	ENSG00000228626
ENSG00000286373	13.2303	-2.64059	0.196204	-13.4584	2.74951e-41	7.36378e-40	ENSG00000286373
ENSG00000223638	0.588833	-2.64049	1.03796	-2.54393	0.0109613	0.0239061	RFPL4A
ENSG00000279932	0.900234	-2.64019	0.959757	-2.7509	0.00594321	0.0137491	ENSG00000279932
ENSG00000121769	37.2535	-2.63883	0.145096	-18.1868	6.56895e-74	3.29653e-72	FABP3
ENSG00000116833	0.625088	-2.63831	0.960035	-2.74814	0.00599353	0.013853	NR5A2
ENSG00000238186	1.01941	-2.63776	0.625741	-4.21543	2.49308e-05	8.47561e-05	ENSG00000238186
ENSG00000106976	218.906	-2.63731	0.086414	-30.5195	1.43705e-204	3.44933e-202	DNM1
ENSG00000205592	8.27381	-2.63709	0.408073	-6.46229	1.03127e-10	6.50923e-10	MUC19
ENSG00000090104	310.735	-2.63683	1.1092	-2.37724	0.0174428	0.0363292	RGS1
ENSG00000279161	7.86573	-2.63665	0.453	-5.82043	5.8697e-09	3.10097e-08	ENSG00000279161
ENSG00000272398	5.50429	-2.63653	0.436306	-6.04284	1.51426e-09	8.51621e-09	CD24
ENSG00000236520	0.601065	-2.63516	1.12342	-2.34567	0.018993	0.0392526	GPC6-AS1
ENSG00000154277	612.784	-2.63388	0.351604	-7.49104	6.83306e-14	5.52969e-13	UCHL1
ENSG00000128709	18.0987	-2.63118	0.897875	-2.93046	0.00338464	0.00821399	HOXD9
ENSG00000105383	0.798766	-2.63116	0.789033	-3.33466	0.000854028	0.002304	CD33
ENSG00000146411	4.29273	-2.63012	0.543742	-4.83708	1.31759e-06	5.29763e-06	SLC2A12
ENSG00000182591	0.611724	-2.62998	1.05776	-2.48637	0.0129054	0.0276951	KRTAP11-1
ENSG00000203797	1.14941	-2.62957	0.725931	-3.62234	0.000291947	0.000849304	DDO
ENSG00000221994	0.714671	-2.62926	1.09855	-2.39338	0.0166938	0.0349122	ZNF630
ENSG00000279561	3.89805	-2.6276	0.502753	-5.22642	1.7282e-07	7.70199e-07	LOC100132249
ENSG00000257056	0.633249	-2.62577	1.1532	-2.27694	0.0227897	0.0461986	LINC02282
ENSG00000257718	12.0129	-2.62516	0.287118	-9.14313	6.06727e-20	7.12037e-19	CPNE8-AS1
ENSG00000217314	0.711929	-2.62375	0.695979	-3.76987	0.000163333	0.000493782	ENSG00000217314
ENSG00000085871	18.8948	-2.62322	0.446736	-5.87197	4.30651e-09	2.31064e-08	MGST2
ENSG00000152591	5.17035	-2.62301	0.552391	-4.74846	2.04974e-06	8.02579e-06	DSPP
ENSG00000286320	0.623813	-2.62037	1.13031	-2.31827	0.0204348	0.0419122	ENSG00000286320
ENSG00000271077	0.59612	-2.61922	1.00115	-2.6162	0.00889157	0.0198285	ENSG00000271077
ENSG00000113196	0.680909	-2.61888	0.808966	-3.23731	0.00120661	0.00317113	HAND1
ENSG00000236467	0.603899	-2.61789	0.865152	-3.02594	0.00247866	0.00617069	KCNMA1-AS1
ENSG00000145642	19.4503	-2.61741	0.1976	-13.246	4.76092e-40	1.22852e-38	SHISAL2B
ENSG00000204086	22.2088	-2.61614	0.380547	-6.87468	6.21273e-12	4.369e-11	RPA4
ENSG00000255727	0.637625	-2.61403	0.709964	-3.68192	0.000231487	0.000685808	ENSG00000255727
ENSG00000221923	7.22147	-2.61343	0.287275	-9.09731	9.25979e-20	1.07775e-18	ZNF880
ENSG00000227479	0.543802	-2.61081	0.974464	-2.67922	0.00737934	0.0167472	ENSG00000227479
ENSG00000152822	1.17311	-2.60883	0.581999	-4.48254	7.37595e-06	2.68709e-05	GRM1
ENSG00000235885	0.870024	-2.60802	0.706999	-3.68886	0.000225263	0.000668391	LOC101927661
ENSG00000226683	2.73327	-2.60781	0.503732	-5.17698	2.25502e-07	9.95566e-07	ENSG00000226683
ENSG00000256894	0.559002	-2.60143	1.05287	-2.47079	0.0134813	0.0288139	ENSG00000256894
ENSG00000253939	0.743852	-2.60069	0.885608	-2.93661	0.00331818	0.00807116	ENSG00000253939
ENSG00000117598	0.780445	-2.59961	0.884954	-2.93756	0.00330803	0.00805033	PLPPR5
ENSG00000184611	0.675457	-2.59114	1.03871	-2.49458	0.0126107	0.0271151	KCNH7
ENSG00000231092	0.598183	-2.58863	1.11862	-2.31413	0.0206605	0.0423172	ENSG00000231092
ENSG00000092969	15.0565	-2.58396	0.512579	-5.04109	4.62877e-07	1.96972e-06	TGFB2
ENSG00000106415	21.5829	-2.5839	0.185924	-13.8977	6.54369e-44	1.86232e-42	GLCCI1
ENSG00000101417	42.3208	-2.58256	1.04386	-2.47404	0.0133595	0.0285803	PXMP4
ENSG00000231441	1.01888	-2.58202	0.562976	-4.58638	4.51007e-06	1.68601e-05	ENSG00000231441
ENSG00000265766	2.27479	-2.5816	0.657655	-3.92547	8.65604e-05	0.000272367	CXADRP3
ENSG00000136161	109.75	-2.58081	0.195516	-13.2	8.77509e-40	2.23712e-38	RCBTB2
ENSG00000213468	28.7575	-2.58064	0.402651	-6.40912	1.46364e-10	9.10275e-10	FIRRE
ENSG00000259380	0.911164	-2.58047	0.866476	-2.97812	0.0029002	0.00713427	ENSG00000259380
ENSG00000269720	3.59408	-2.5798	0.431652	-5.97657	2.27881e-09	1.25621e-08	CCDC194
ENSG00000116194	4.26644	-2.57969	0.651485	-3.9597	7.50426e-05	0.000238217	ANGPTL1
ENSG00000203952	16.2661	-2.57829	0.209424	-12.3113	7.8734e-35	1.71216e-33	CCDC160
ENSG00000163638	0.731976	-2.57589	0.751152	-3.42925	0.000605251	0.00167294	ADAMTS9
ENSG00000270469	0.935992	-2.5756	0.742368	-3.46944	0.000521541	0.00145803	ENSG00000270469
ENSG00000289392	0.588577	-2.57484	0.821849	-3.13299	0.00173037	0.00441804	ENSG00000289392
ENSG00000281406	0.603294	-2.57463	0.952878	-2.70195	0.0068934	0.0157427	BLACAT1
ENSG00000166961	1.93066	-2.5745	0.450882	-5.7099	1.1304e-08	5.7799e-08	MS4A15
ENSG00000249620	0.5754	-2.574	1.13221	-2.27342	0.0230007	0.0465632	H3P18
ENSG00000115461	2.24066	-2.57384	0.454274	-5.66584	1.46307e-08	7.38881e-08	IGFBP5
ENSG00000198157	224.892	-2.5735	0.11532	-22.3162	2.57508e-110	2.12031e-108	HMGN5
ENSG00000100473	1.79064	-2.57103	0.557765	-4.60953	4.03589e-06	1.52036e-05	COCH
ENSG00000204186	8.05448	-2.57072	0.297171	-8.65065	5.12049e-18	5.37684e-17	ZDBF2
ENSG00000114805	99.6167	-2.56909	0.0750635	-34.2255	1.00844e-256	3.61378e-254	PLCH1
ENSG00000249853	0.593457	-2.56905	1.02778	-2.49961	0.0124329	0.0267782	HS3ST5
ENSG00000254602	38.1228	-2.56865	0.100598	-25.534	8.27275e-144	1.09059e-141	ENSG00000254602
ENSG00000205644	0.676918	-2.56639	0.983395	-2.60972	0.00906166	0.0201676	RPS2P23
ENSG00000122786	1632.43	-2.56463	0.107816	-23.7872	4.53407e-125	4.72788e-123	CALD1
ENSG00000187105	3.53185	-2.56398	0.411187	-6.23556	4.50157e-10	2.67414e-09	HEATR4
ENSG00000107105	1.50386	-2.56267	0.822759	-3.11473	0.00184113	0.00468065	ELAVL2
ENSG00000284306	0.596326	-2.56239	0.953433	-2.68754	0.00719801	0.0163736	SSU72P2
ENSG00000070214	1293.41	-2.56213	0.279765	-9.15818	5.27808e-20	6.21138e-19	SLC44A1
ENSG00000106631	1.57274	-2.56008	0.951257	-2.69126	0.00711826	0.016214	MYL7
ENSG00000248538	58.6671	-2.55901	0.250547	-10.2137	1.72185e-24	2.50337e-23	LOC157273
ENSG00000255328	0.721217	-2.55025	0.80432	-3.17069	0.00152076	0.00392142	ENSG00000255328
ENSG00000285755	0.661434	-2.54998	0.841529	-3.03018	0.0024441	0.00609121	ENSG00000285755
ENSG00000134817	0.601289	-2.54954	0.921694	-2.76615	0.0056723	0.0131835	APLNR
ENSG00000222047	0.587269	-2.54815	0.72289	-3.52495	0.000423562	0.00120101	C10orf55
ENSG00000145087	14.2212	-2.54775	0.310272	-8.21133	2.18758e-16	2.07527e-15	STXBP5L
ENSG00000268070	1.07045	-2.54636	0.633328	-4.0206	5.80496e-05	0.000186992	ENSG00000268070
ENSG00000225083	1.36675	-2.54438	0.533335	-4.77069	1.83594e-06	7.24437e-06	ENSG00000225083
ENSG00000286819	1.21672	-2.54376	0.526503	-4.83143	1.35558e-06	5.44262e-06	ENSG00000286819
ENSG00000228672	32.0183	-2.54161	0.249103	-10.203	1.9216e-24	2.78582e-23	PROB1
ENSG00000165496	2.71954	-2.54065	0.696432	-3.64809	0.000264193	0.000774141	RPL10L
ENSG00000111341	180.89	-2.54033	0.59116	-4.29719	1.72978e-05	6.00419e-05	MGP
ENSG00000166013	0.648625	-2.53959	0.864905	-2.93626	0.00332191	0.00807947	ENSG00000166013
ENSG00000185404	75.0346	-2.53928	0.281523	-9.01978	1.88472e-19	2.15229e-18	SP140L
ENSG00000260469	1.32351	-2.53891	0.510864	-4.96984	6.7007e-07	2.78891e-06	ENSG00000260469
ENSG00000226887	32.8139	-2.53578	0.538139	-4.71212	2.45153e-06	9.50683e-06	ERVMER34-1
ENSG00000141161	0.672447	-2.53342	0.673048	-3.7641	0.000167153	0.000504731	UNC45B
ENSG00000259225	0.879357	-2.53104	0.655584	-3.86074	0.000113045	0.000349562	LINC02345
ENSG00000133101	1.1518	-2.53022	0.58688	-4.3113	1.62299e-05	5.65047e-05	CCNA1
ENSG00000182179	74.9099	-2.53009	0.196624	-12.8677	6.84375e-38	1.64892e-36	UBA7
ENSG00000164093	17.8949	-2.52889	0.798253	-3.16803	0.00153475	0.0039543	PITX2
ENSG00000148200	531.373	-2.52883	0.133752	-18.9069	1.00077e-79	5.5962e-78	NR6A1
ENSG00000150244	0.559027	-2.52775	1.02903	-2.45645	0.0140317	0.0298652	TRIM48
ENSG00000272701	13.4745	-2.52637	0.897485	-2.81494	0.00487861	0.0114953	MESTIT1
ENSG00000072041	2.81528	-2.52507	0.780193	-3.23647	0.00121016	0.00317982	SLC6A15
ENSG00000268324	0.677829	-2.52408	0.613633	-4.11334	3.89981e-05	0.000128861	LRRC2-AS1
ENSG00000161544	2.52359	-2.5237	0.402177	-6.27509	3.49423e-10	2.10273e-09	CYGB
ENSG00000257585	0.663985	-2.52209	0.920972	-2.73851	0.00617191	0.0142187	LINC00609
ENSG00000087237	2.19073	-2.52198	0.73874	-3.41389	0.000640419	0.00176325	CETP
ENSG00000197380	225.257	-2.52183	0.161205	-15.6436	3.67114e-55	1.31928e-53	DACT3
ENSG00000279384	0.61494	-2.52116	0.745924	-3.37991	0.000725085	0.00198135	ENSG00000279384
ENSG00000174417	0.853555	-2.51876	0.693613	-3.63137	0.00028192	0.000822108	TRHR
ENSG00000212329	0.556097	-2.51663	1.0348	-2.43199	0.0150161	0.0317026	RNU6-316P
ENSG00000109991	4.45119	-2.51582	0.372703	-6.7502	1.4764e-11	1.00385e-10	P2RX3
ENSG00000177707	3.83063	-2.51284	0.377461	-6.65723	2.79031e-11	1.85217e-10	NECTIN3
ENSG00000100867	17.1466	-2.51183	0.334218	-7.51555	5.66712e-14	4.61108e-13	DHRS2
ENSG00000138798	1.0285	-2.51163	0.619881	-4.05179	5.08282e-05	0.000165628	EGF
ENSG00000234745	5.41251	-2.50998	0.304703	-8.23747	1.75895e-16	1.68434e-15	HLA-B
ENSG00000289950	0.720515	-2.509	0.836919	-2.9979	0.00271843	0.00672418	ENSG00000289950
ENSG00000155886	0.547815	-2.50818	0.995728	-2.51894	0.0117708	0.0254751	SLC24A2
ENSG00000121440	9.58521	-2.50322	0.287744	-8.69947	3.33427e-18	3.5411e-17	PDZRN3
ENSG00000281103	20.9606	-2.50072	0.754048	-3.31639	0.000911873	0.00244812	TRG-AS1
ENSG00000260377	0.667245	-2.49782	0.941647	-2.65261	0.00798732	0.0179985	ENSG00000260377
ENSG00000275612	0.575018	-2.49601	0.873642	-2.85701	0.00427648	0.0101974	ENSG00000275612
ENSG00000226307	0.5825	-2.49503	1.10632	-2.25524	0.0241182	0.0485859	HNRNPDLP1
ENSG00000237807	1.63106	-2.492	0.779286	-3.1978	0.0013848	0.00360077	LINC02984
ENSG00000249425	0.545795	-2.49194	1.00385	-2.48239	0.0130503	0.0279824	ENSG00000249425
ENSG00000186439	0.91303	-2.48826	0.927829	-2.68181	0.00732247	0.0166329	TRDN
ENSG00000148926	68.665	-2.48638	0.104944	-23.6924	4.31544e-124	4.37441e-122	ADM
ENSG00000138119	51.5097	-2.48564	0.278271	-8.93245	4.16676e-19	4.6682e-18	MYOF
ENSG00000229582	4.35587	-2.47963	0.334887	-7.40437	1.3177e-13	1.04803e-12	ENSG00000229582
ENSG00000173641	1.03082	-2.47917	0.628419	-3.9451	7.97678e-05	0.000252053	HSPB7
ENSG00000248587	1.21857	-2.47827	0.83361	-2.97293	0.00294967	0.00724616	ENSG00000248587
ENSG00000272870	7.90238	-2.47825	0.38677	-6.40756	1.47864e-10	9.18931e-10	SAP30-DT
ENSG00000276668	0.58993	-2.47814	0.863019	-2.87148	0.00408559	0.0097688	ENSG00000276668
ENSG00000133574	0.697446	-2.47714	0.752432	-3.29218	0.000994129	0.00264869	GIMAP4
ENSG00000253838	0.984051	-2.47697	0.824848	-3.00294	0.00267386	0.00662425	ENSG00000253838
ENSG00000247287	4.11371	-2.47643	0.669872	-3.69688	0.000218266	0.000649589	ENSG00000247287
ENSG00000126778	1052.76	-2.47546	0.221453	-11.1783	5.20994e-29	9.19893e-28	SIX1
ENSG00000152154	1.16067	-2.47432	0.560134	-4.41738	9.99068e-06	3.58169e-05	TMEM178A
ENSG00000179046	15.7445	-2.47334	0.418002	-5.91707	3.27734e-09	1.77857e-08	TRIML2
ENSG00000167654	3.68535	-2.47285	0.516489	-4.78781	1.68613e-06	6.68122e-06	ATCAY
ENSG00000250155	0.859797	-2.47275	0.895672	-2.76078	0.00576636	0.0133875	LOC107986412
ENSG00000176697	9.15938	-2.47232	0.655732	-3.77032	0.000163039	0.000493128	BDNF
ENSG00000100342	72.456	-2.4716	0.303611	-8.14067	3.93102e-16	3.67304e-15	APOL1
ENSG00000242009	0.535411	-2.46957	0.980647	-2.5183	0.0117922	0.0255148	ENSG00000242009
ENSG00000213305	2.94446	-2.46761	0.545096	-4.52692	5.98482e-06	2.20492e-05	HNRNPCP6
ENSG00000224924	1.52599	-2.46665	0.738967	-3.33797	0.000843936	0.00227847	LINC00320
ENSG00000129244	29.7964	-2.46639	0.251202	-9.81836	9.38622e-23	1.25625e-21	ATP1B2
ENSG00000165029	178.301	-2.46614	0.313787	-7.85927	3.86385e-15	3.39696e-14	ABCA1
ENSG00000170579	25.7739	-2.4661	0.131814	-18.709	4.18141e-78	2.25398e-76	DLGAP1
ENSG00000106868	6.62785	-2.46542	0.397124	-6.20819	5.35983e-10	3.16037e-09	SUSD1
ENSG00000198168	13.0987	-2.46475	0.561652	-4.38839	1.14192e-05	4.06576e-05	SVIP
ENSG00000281974	0.662506	-2.46182	0.641193	-3.83944	0.000123315	0.000379326	ENSG00000281974
ENSG00000285095	0.984342	-2.46104	0.796809	-3.08863	0.00201083	0.00508413	LOC112268208
ENSG00000247746	103.386	-2.46067	0.0955439	-25.7544	2.87912e-146	3.85544e-144	USP51
ENSG00000223685	4.40318	-2.46045	0.672537	-3.65847	0.000253729	0.000746142	LINC00571
ENSG00000162772	68.6999	-2.46038	0.248815	-9.88839	4.67484e-23	6.34357e-22	ATF3
ENSG00000138028	2.33783	-2.46028	0.511057	-4.81411	1.47856e-06	5.90196e-06	CGREF1
ENSG00000224295	0.521171	-2.45857	0.959863	-2.56137	0.010426	0.0228582	ENSG00000224295
ENSG00000123700	29.1286	-2.45739	0.269613	-9.1145	7.90315e-20	9.21962e-19	KCNJ2
ENSG00000115290	30.7406	-2.45629	0.59354	-4.13837	3.49785e-05	0.000116365	GRB14
ENSG00000110675	0.796956	-2.45572	0.672025	-3.6542	0.000257981	0.000758208	ELMOD1
ENSG00000066382	9.61797	-2.45545	0.525492	-4.67267	2.97305e-06	1.14006e-05	MPPED2
ENSG00000112559	29.204	-2.45531	0.921955	-2.66315	0.00774129	0.0174984	MDFI
ENSG00000164107	16.3607	-2.45444	0.727354	-3.37448	0.000739561	0.0020183	HAND2
ENSG00000225938	0.747537	-2.45392	0.740104	-3.31565	0.000914315	0.00245348	ENSG00000225938
ENSG00000256546	5.13747	-2.4499	0.283863	-8.63056	6.10517e-18	6.38971e-17	LINC02985
ENSG00000147573	1.52071	-2.44989	0.767373	-3.19256	0.00141015	0.0036607	TRIM55
ENSG00000027869	13.26	-2.44648	0.756042	-3.2359	0.00121261	0.0031846	SH2D2A
ENSG00000286714	0.487312	-2.44135	1.07016	-2.2813	0.0225306	0.0457353	ENSG00000286714
ENSG00000237975	5.29652	-2.44116	0.507054	-4.8144	1.47641e-06	5.89428e-06	FLG-AS1
ENSG00000132692	6.18444	-2.44035	0.278231	-8.77092	1.77209e-18	1.91779e-17	BCAN
ENSG00000174948	0.832835	-2.44022	0.817319	-2.98564	0.00282987	0.00696985	GPR149
ENSG00000232774	2.29854	-2.4397	0.497552	-4.90341	9.41887e-07	3.8528e-06	LINC03033
ENSG00000168679	21.6515	-2.43959	0.15856	-15.3859	2.03429e-53	7.06118e-52	SLC16A4
ENSG00000265944	4.4298	-2.43938	0.754249	-3.23418	0.00121992	0.00320215	LINC01387
ENSG00000198691	0.74906	-2.4371	0.7764	-3.13898	0.00169536	0.00433606	ABCA4
ENSG00000100336	1.32613	-2.43606	0.668335	-3.64497	0.000267425	0.00078289	APOL4
ENSG00000274001	0.522603	-2.43605	1.00043	-2.43501	0.0148914	0.0314713	ENSG00000274001
ENSG00000183570	3.84984	-2.43252	0.426392	-5.70489	1.16419e-08	5.94191e-08	PCBP3
ENSG00000276916	2.47218	-2.43168	0.481771	-5.04738	4.479e-07	1.9095e-06	ENSG00000276916
ENSG00000140853	251.141	-2.43109	0.307033	-7.91802	2.41322e-15	2.14309e-14	NLRC5
ENSG00000186469	2.37653	-2.43101	0.65127	-3.73272	0.000189421	0.000568734	GNG2
ENSG00000249776	57.2562	-2.43086	0.108498	-22.4048	3.53702e-111	2.96028e-109	ENSG00000249776
ENSG00000112246	0.636014	-2.43033	0.730693	-3.32606	0.000880819	0.002372	SIM1
ENSG00000261787	1.94595	-2.42953	0.490592	-4.95225	7.33617e-07	3.04245e-06	TCF24
ENSG00000180422	5.91133	-2.42926	0.424415	-5.72378	1.04181e-08	5.35058e-08	LINC00304
ENSG00000240241	0.549018	-2.42757	0.859664	-2.82386	0.00474489	0.0112052	ENSG00000240241
ENSG00000229407	0.490703	-2.42743	1.06623	-2.27665	0.022807	0.0462226	ENSG00000229407
ENSG00000224945	1.89061	-2.42565	0.685135	-3.5404	0.000399526	0.00113793	ENSG00000224945
ENSG00000172497	1.70221	-2.42419	0.697722	-3.47444	0.000511918	0.00143302	ACOT12
ENSG00000267886	27.4653	-2.42419	0.523536	-4.63042	3.6493e-06	1.38416e-05	ENSG00000267886
ENSG00000228835	5.03038	-2.42154	0.723432	-3.34729	0.000816048	0.00220903	ENSG00000228835
ENSG00000116741	1719.56	-2.42077	0.368673	-6.56617	5.16249e-11	3.34562e-10	RGS2
ENSG00000139112	68.6054	-2.41809	0.112862	-21.4252	7.77223e-102	5.78213e-100	GABARAPL1
ENSG00000164199	3.74058	-2.41742	0.353348	-6.84148	7.83814e-12	5.46821e-11	ADGRV1
ENSG00000125337	3.49393	-2.41729	0.680439	-3.55255	0.000381517	0.00109005	KIF25
ENSG00000183117	0.479188	-2.41723	0.826279	-2.92544	0.0034397	0.00833884	CSMD1
ENSG00000058063	556.058	-2.4164	0.0609602	-39.6389	0	0	ATP11B
ENSG00000171954	6.15644	-2.41591	0.267458	-9.03285	1.67263e-19	1.91438e-18	CYP4F22
ENSG00000136167	13.3323	-2.41391	0.199272	-12.1136	8.94257e-34	1.89447e-32	LCP1
ENSG00000231023	0.834283	-2.4133	0.656549	-3.67573	0.000237166	0.000701163	LINC00326
ENSG00000197245	34.1416	-2.41126	0.134025	-17.9912	2.28562e-72	1.12481e-70	FAM110D
ENSG00000113100	7.54727	-2.41075	0.693156	-3.47794	0.000505285	0.00141585	CDH9
ENSG00000227227	1.03945	-2.40969	0.626439	-3.84665	0.000119742	0.000369014	ENSG00000227227
ENSG00000198453	1.46691	-2.40877	0.647327	-3.72111	0.00019835	0.00059393	ZNF568
ENSG00000265069	1.06846	-2.40729	0.942382	-2.55447	0.0106348	0.0232638	LOC101927188
ENSG00000259475	2.10221	-2.40659	0.680305	-3.53752	0.000403902	0.00114937	ENSG00000259475
ENSG00000225889	2.33442	-2.40652	0.647403	-3.71719	0.000201454	0.000602656	ENSG00000225889
ENSG00000243854	0.629271	-2.40625	0.86636	-2.77742	0.00547918	0.0127697	RN7SL67P
ENSG00000237125	5.774	-2.40591	0.655822	-3.66854	0.000243938	0.000719679	HAND2-AS1
ENSG00000250105	1.68667	-2.40556	0.595157	-4.04188	5.30238e-05	0.000172143	ENSG00000250105
ENSG00000135905	13.5232	-2.40336	0.479498	-5.01224	5.37993e-07	2.26888e-06	DOCK10
ENSG00000100985	1.2638	-2.40184	0.476837	-5.03702	4.72828e-07	2.00938e-06	MMP9
ENSG00000123405	32.4875	-2.40095	0.147325	-16.297	1.03713e-59	4.02866e-58	NFE2
ENSG00000143344	70.4925	-2.40009	0.274765	-8.7351	2.4345e-18	2.60694e-17	RGL1
ENSG00000286071	0.59666	-2.39814	1.05087	-2.28205	0.0224863	0.0456526	LOC105373170
ENSG00000089847	8.98785	-2.39601	0.252637	-9.48401	2.44688e-21	3.07741e-20	ANKRD24
ENSG00000270720	3.87105	-2.39518	0.386057	-6.20421	5.49717e-10	3.23611e-09	ENSG00000270720
ENSG00000161405	16.2587	-2.39447	0.495453	-4.83289	1.34565e-06	5.40534e-06	IKZF3
ENSG00000249846	5.82568	-2.3923	0.268884	-8.89715	5.73006e-19	6.37194e-18	LINC02021
ENSG00000129009	0.995452	-2.39226	0.666118	-3.59134	0.000328977	0.000948246	ISLR
ENSG00000258692	0.952077	-2.3921	0.852152	-2.80713	0.00499845	0.0117472	ENSG00000258692
ENSG00000135314	0.547369	-2.39137	1.04362	-2.29141	0.0219397	0.0446998	KHDC1
ENSG00000273373	40.4719	-2.38193	0.271876	-8.76108	1.93396e-18	2.08765e-17	ENSG00000273373
ENSG00000064763	80.9593	-2.38155	0.0957334	-24.8769	1.32477e-136	1.60506e-134	FAR2
ENSG00000162738	238.747	-2.38114	0.308951	-7.70717	1.28634e-14	1.0884e-13	VANGL2
ENSG00000278200	1.83625	-2.37979	0.427224	-5.57034	2.54238e-08	1.25214e-07	ENSG00000278200
ENSG00000233836	67.7598	-2.37834	0.537095	-4.42815	9.50465e-06	3.41371e-05	ENSG00000233836
ENSG00000227482	0.572643	-2.3782	0.708861	-3.35496	0.000793762	0.00215421	ENSG00000227482
ENSG00000173114	67.3954	-2.3772	0.124221	-19.1369	1.24363e-81	7.11048e-80	LRRN3
ENSG00000108001	1.44704	-2.37664	0.682697	-3.48126	0.000499065	0.00139997	EBF3
ENSG00000229191	0.7968	-2.37659	0.845461	-2.81099	0.00493886	0.0116222	ENSG00000229191
ENSG00000289754	1.01367	-2.37658	0.65918	-3.60535	0.00031173	0.000902416	ENSG00000289754
ENSG00000104848	31.7677	-2.37594	0.127649	-18.6131	2.51582e-77	1.32801e-75	KCNA7
ENSG00000225465	15.8494	-2.37592	0.743154	-3.19707	0.0013883	0.00360914	ENSG00000225465
ENSG00000259920	3.37798	-2.37514	0.650677	-3.65026	0.000261977	0.000768622	ENSG00000259920
ENSG00000118785	9.80598	-2.37407	0.357779	-6.63559	3.23214e-11	2.13211e-10	SPP1
ENSG00000130035	1.29055	-2.37367	0.698073	-3.40032	0.000673082	0.00184599	GALNT8
ENSG00000113721	47.1844	-2.3711	0.447573	-5.2977	1.17271e-07	5.33095e-07	PDGFRB
ENSG00000242147	0.531509	-2.36915	0.893448	-2.65169	0.00800898	0.0180438	LINC02677
ENSG00000144057	0.688967	-2.36891	0.896152	-2.64342	0.00820732	0.0184469	ST6GAL2
ENSG00000132688	3595.51	-2.36594	0.0860288	-27.5017	1.67508e-166	2.84127e-164	NES
ENSG00000231549	0.781836	-2.36583	0.886792	-2.66785	0.00763378	0.0172784	ENSG00000231549
ENSG00000257503	1.12031	-2.3644	0.795866	-2.97086	0.0029697	0.00729184	ENSG00000257503
ENSG00000114698	1.03157	-2.36413	0.770149	-3.0697	0.00214274	0.00539246	PLSCR4
ENSG00000269404	1.60468	-2.36007	0.531908	-4.43699	9.12261e-06	3.28066e-05	SPIB
ENSG00000000003	745.603	-2.36007	0.0855656	-27.5819	1.83276e-167	3.12958e-165	TSPAN6
ENSG00000227542	0.786132	-2.35979	0.806809	-2.92485	0.00344625	0.00835315	ENSG00000227542
ENSG00000205269	22.5325	-2.35954	0.171652	-13.7461	5.37615e-43	1.50645e-41	TMEM170B
ENSG00000169554	26.1425	-2.35861	0.899436	-2.62232	0.00873343	0.0195122	ZEB2
ENSG00000175591	6.12982	-2.35725	0.699934	-3.36782	0.000757657	0.00206509	P2RY2
ENSG00000135697	0.936586	-2.3572	0.609464	-3.86766	0.000109886	0.000340416	BCO1
ENSG00000259048	0.689859	-2.35638	0.942905	-2.49906	0.0124522	0.0268105	ENSG00000259048
ENSG00000250748	14.3254	-2.35617	0.166676	-14.1362	2.27111e-45	6.7347e-44	LOC105369187
ENSG00000163590	52.1763	-2.35587	0.106174	-22.1888	4.40817e-109	3.53808e-107	PPM1L
ENSG00000184838	51.0274	-2.35585	0.75536	-3.11884	0.00181565	0.00461864	PRR16
ENSG00000163565	11.3906	-2.35572	0.707053	-3.33174	0.000863048	0.00232685	IFI16
ENSG00000280081	4.40751	-2.35539	0.549	-4.29032	1.78417e-05	6.17698e-05	LINC01667
ENSG00000279479	7.15396	-2.35484	0.799715	-2.9446	0.00323375	0.00788389	ENSG00000279479
ENSG00000286593	0.567204	-2.35366	0.740718	-3.17754	0.00148533	0.00383822	ENSG00000286593
ENSG00000171204	301.377	-2.352	0.0520822	-45.1594	0	0	TMEM126B
ENSG00000267324	0.520206	-2.35108	0.722786	-3.2528	0.00114272	0.00301569	ENSG00000267324
ENSG00000103175	1.94675	-2.35023	0.684117	-3.43542	0.000591641	0.00163835	WFDC1
ENSG00000091536	3.75068	-2.34968	0.42618	-5.51335	3.52069e-08	1.70883e-07	MYO15A
ENSG00000250159	15.0363	-2.3456	0.200559	-11.6953	1.34689e-31	2.62395e-30	ENSG00000250159
ENSG00000253563	0.476298	-2.34438	1.04188	-2.25016	0.0244391	0.0491661	NKX2-1-AS1
ENSG00000267150	3.50592	-2.34376	0.494758	-4.73718	2.16709e-06	8.45663e-06	ENSG00000267150
ENSG00000078596	31.5516	-2.34303	0.673262	-3.48011	0.000501201	0.00140519	ITM2A
ENSG00000133401	44.707	-2.34157	0.372099	-6.29288	3.11622e-10	1.88015e-09	PDZD2
ENSG00000141526	63.361	-2.3411	0.628598	-3.72431	0.000195846	0.000586847	SLC16A3
ENSG00000217236	0.499419	-2.33822	0.940336	-2.48658	0.0128978	0.0276834	SP9
ENSG00000277151	3.41849	-2.33794	0.554671	-4.21499	2.49784e-05	8.48952e-05	ENSG00000277151
ENSG00000171903	2.8398	-2.3375	0.577151	-4.05007	5.12014e-05	0.000166737	CYP4F11
ENSG00000143416	1.23058	-2.3368	0.697177	-3.3518	0.000802891	0.00217666	SELENBP1
ENSG00000120658	3.19335	-2.33387	0.673336	-3.46612	0.000528019	0.0014742	ENOX1
ENSG00000243795	2.05774	-2.33249	0.79537	-2.93259	0.00336151	0.00816329	LINC02044
ENSG00000064225	2.77702	-2.33154	0.439929	-5.29981	1.15926e-07	5.27283e-07	ST3GAL6
ENSG00000157856	1.53831	-2.33127	0.679235	-3.4322	0.00059871	0.00165617	DRC1
ENSG00000197852	27.1422	-2.32806	0.136502	-17.0551	3.20335e-65	1.4028e-63	INKA2
ENSG00000140835	0.568302	-2.32496	0.710086	-3.2742	0.00105962	0.00281244	CHST4
ENSG00000147003	1.51685	-2.32383	0.485353	-4.78791	1.6853e-06	6.67897e-06	CLTRN
ENSG00000261627	0.453672	-2.32087	0.979889	-2.36851	0.0178601	0.0371193	ENSG00000261627
ENSG00000279601	0.951507	-2.32019	0.553623	-4.19092	2.77826e-05	9.37747e-05	ENSG00000279601
ENSG00000166426	14.8502	-2.31668	0.964947	-2.40083	0.0163578	0.0342771	CRABP1
ENSG00000118298	320.695	-2.31614	0.192138	-12.0546	1.83423e-33	3.81588e-32	CA14
ENSG00000138131	15.5259	-2.31241	0.224516	-10.2996	7.07879e-25	1.04288e-23	LOXL4
ENSG00000130590	15.8524	-2.31131	0.628181	-3.67937	0.000233812	0.000691971	SAMD10
ENSG00000143226	0.884648	-2.31102	0.773524	-2.98765	0.00281131	0.006929	FCGR2A
ENSG00000148798	401.275	-2.31092	0.315209	-7.3314	2.27766e-13	1.7831e-12	INA
ENSG00000283662	3.13822	-2.31057	0.326972	-7.06656	1.58819e-12	1.16652e-11	ENSG00000283662
ENSG00000288879	1.40888	-2.31007	0.54993	-4.20066	2.66143e-05	9.0118e-05	ENSG00000288879
ENSG00000081138	4.97897	-2.30989	0.626153	-3.68902	0.000225118	0.000668186	CDH7
ENSG00000117600	1.05841	-2.30824	0.637698	-3.61965	0.000295002	0.000857898	PLPPR4
ENSG00000068831	137.237	-2.30681	0.0994939	-23.1854	6.38633e-119	6.04043e-117	RASGRP2
ENSG00000206120	0.754631	-2.30665	0.641287	-3.59691	0.00032202	0.000930088	ENSG00000206120
ENSG00000169860	5.77489	-2.30309	0.376705	-6.11377	9.73072e-10	5.6064e-09	P2RY1
ENSG00000170323	2.44178	-2.30225	0.597637	-3.85226	0.000117032	0.000361102	FABP4
ENSG00000270277	2.34676	-2.3016	0.437876	-5.25628	1.47e-07	6.6033e-07	ENSG00000270277
ENSG00000229941	2.1933	-2.3001	0.80178	-2.86874	0.00412117	0.00984923	PDE11A-AS1
ENSG00000272871	8.38707	-2.29924	0.302024	-7.61277	2.6829e-14	2.23002e-13	ENSG00000272871
ENSG00000125245	0.99418	-2.29902	0.651719	-3.52763	0.000419302	0.00118973	GPR18
ENSG00000156049	2.0389	-2.29675	0.609236	-3.76988	0.000163327	0.000493782	GNA14
ENSG00000163012	11.4051	-2.29597	0.342697	-6.6997	2.08843e-11	1.40052e-10	ZSWIM2
ENSG00000159224	0.636146	-2.29472	0.718448	-3.194	0.00140318	0.0036452	GIP
ENSG00000234835	0.753591	-2.29412	0.937969	-2.44584	0.0144516	0.0306654	ENSG00000234835
ENSG00000250673	0.895152	-2.29366	0.763946	-3.00239	0.0026787	0.00663431	REELD1
ENSG00000288089	5.15511	-2.29357	0.743598	-3.08442	0.0020395	0.00515253	ENSG00000288089
ENSG00000264345	0.625704	-2.29253	0.944283	-2.4278	0.0151909	0.0320376	LINC01894
ENSG00000240522	1.97973	-2.29136	0.705482	-3.24793	0.00116248	0.00306242	RPL7AP10
ENSG00000105641	4.56213	-2.28558	0.326578	-6.99858	2.58572e-12	1.87432e-11	SLC5A5
ENSG00000261308	0.691584	-2.28447	0.850012	-2.68757	0.00719734	0.0163736	FIGNL2
ENSG00000265778	17.2381	-2.28351	0.413239	-5.52587	3.27863e-08	1.5956e-07	ZNF516-AS1
ENSG00000105419	295.637	-2.28028	0.0924103	-24.6756	1.95746e-134	2.30572e-132	MEIS3
ENSG00000288563	2.01537	-2.27794	0.811772	-2.80613	0.00501409	0.0117807	ENSG00000288563
ENSG00000184302	7.89729	-2.27773	0.837328	-2.72024	0.00652348	0.0149623	SIX6
ENSG00000175084	0.628441	-2.27751	0.668417	-3.40732	0.000656053	0.00180376	DES
ENSG00000133135	1.10898	-2.27686	0.903631	-2.51967	0.0117464	0.0254308	RNF128
ENSG00000249837	7.32999	-2.2763	0.428174	-5.31629	1.05906e-07	4.84898e-07	ENSG00000249837
ENSG00000248890	0.654956	-2.27586	0.687152	-3.31202	0.000926242	0.00248329	HHIP-AS1
ENSG00000290925	0.544011	-2.27545	0.979309	-2.32352	0.0201512	0.0414141	ENSG00000290925
ENSG00000288729	1.05589	-2.27308	0.620039	-3.66603	0.000246345	0.000726275	ENSG00000288729
ENSG00000149212	6.88537	-2.27244	0.478101	-4.75305	2.00369e-06	7.86001e-06	SESN3
ENSG00000248693	0.563941	-2.27076	0.803661	-2.82552	0.00472033	0.0111534	ENSG00000248693
ENSG00000176907	8.30441	-2.27028	0.737083	-3.08009	0.00206937	0.00522331	TCIM
ENSG00000271427	0.842107	-2.26934	0.642448	-3.53233	0.000411911	0.00117033	ENSG00000271427
ENSG00000230525	0.670436	-2.26867	0.751104	-3.02045	0.00252399	0.00627802	LINC01799
ENSG00000145864	2.18594	-2.26714	0.814701	-2.7828	0.00538928	0.0125798	GABRB2
ENSG00000179639	0.530449	-2.26676	0.978527	-2.3165	0.020531	0.0420792	FCER1A
ENSG00000180340	469.34	-2.26661	0.101646	-22.2989	3.78288e-110	3.08486e-108	FZD2
ENSG00000100298	0.443221	-2.26572	0.676217	-3.35059	0.000806409	0.00218457	APOBEC3H
ENSG00000251003	0.549812	-2.2654	0.882977	-2.56564	0.0102985	0.0226064	ENSG00000251003
ENSG00000284922	2.64586	-2.26516	0.363364	-6.23384	4.55134e-10	2.70055e-09	LRTOMT
ENSG00000160801	7.89073	-2.264	0.6773	-3.34268	0.000829725	0.00224272	PTH1R
ENSG00000142556	3.33194	-2.26388	0.767365	-2.9502	0.00317566	0.00775788	ZNF614
ENSG00000166349	2.91553	-2.26104	0.417772	-5.41214	6.2275e-08	2.93311e-07	RAG1
ENSG00000290089	0.896338	-2.26062	0.712106	-3.17455	0.00150068	0.00387514	ENSG00000290089
ENSG00000165269	0.594147	-2.2601	0.622178	-3.63256	0.000280628	0.000818714	AQP7
ENSG00000280118	0.493186	-2.25883	0.904459	-2.49744	0.0125095	0.0269249	ENSG00000280118
ENSG00000105278	0.670088	-2.25815	0.76053	-2.96918	0.00298594	0.00732677	ZFR2
ENSG00000277775	2.2971	-2.25759	0.651695	-3.46419	0.000531838	0.00148389	H3C7
ENSG00000187550	1.0147	-2.25744	0.531112	-4.2504	2.13388e-05	7.32592e-05	SBK2
ENSG00000244681	0.524484	-2.25706	0.938907	-2.40392	0.0162201	0.0340221	MTHFD2P1
ENSG00000260160	0.679961	-2.25606	0.99853	-2.25938	0.0238598	0.0481072	ENSG00000260160
ENSG00000229515	0.452821	-2.25423	0.967359	-2.33029	0.0197906	0.0407421	FLT1P1
ENSG00000258777	1.35654	-2.25383	0.589263	-3.82484	0.000130859	0.000401284	ENSG00000258777
ENSG00000276672	54.1404	-2.25194	0.147785	-15.238	1.9797e-52	6.80669e-51	ENSG00000276672
ENSG00000135378	30.5834	-2.25137	0.182314	-12.3488	4.94183e-35	1.08113e-33	PRRG4
ENSG00000168490	1.3674	-2.24857	0.505588	-4.44744	8.68981e-06	3.13476e-05	PHYHIP
ENSG00000171174	16.7346	-2.24657	0.187269	-11.9965	3.70681e-33	7.61813e-32	RBKS
ENSG00000143248	12.7589	-2.24535	0.230607	-9.73672	2.10225e-22	2.77138e-21	RGS5
ENSG00000279924	1.05279	-2.24471	0.66864	-3.35713	0.000787561	0.00213852	ENSG00000279924
ENSG00000113327	4.17962	-2.24289	0.73524	-3.05056	0.00228416	0.00572064	GABRG2
ENSG00000184697	3.51549	-2.24254	0.376623	-5.95434	2.61122e-09	1.4303e-08	CLDN6
ENSG00000179855	11.5107	-2.24223	0.646689	-3.46724	0.000525831	0.00146906	GIPC3
ENSG00000236893	1.61958	-2.24163	0.648323	-3.45759	0.000545031	0.00151853	ASS1P7
ENSG00000095370	2.44219	-2.23713	0.560907	-3.98842	6.65156e-05	0.000212634	SH2D3C
ENSG00000285570	1.28147	-2.23711	0.598213	-3.73966	0.000184269	0.000554047	ENSG00000285570
ENSG00000206432	25.2094	-2.23632	0.970939	-2.30326	0.0212644	0.0434632	TMEM200C
ENSG00000143036	2.76803	-2.23536	0.403442	-5.5407	3.01257e-08	1.47034e-07	SLC44A3
ENSG00000134339	1.26737	-2.2352	0.813055	-2.74914	0.00597523	0.0138157	SAA2
ENSG00000113924	2.93797	-2.23468	0.707708	-3.15764	0.00159054	0.00408852	HGD
ENSG00000187068	8.13298	-2.23399	0.596002	-3.7483	0.000178039	0.000535951	C3orf70
ENSG00000258912	0.686484	-2.23392	0.84879	-2.63189	0.00849123	0.0190061	LINC02316
ENSG00000289483	1.94118	-2.23274	0.424592	-5.25855	1.45198e-07	6.531e-07	ENSG00000289483
ENSG00000279825	0.687986	-2.23268	0.773207	-2.88756	0.0038824	0.00932414	ENSG00000279825
ENSG00000269887	0.507467	-2.23199	0.711908	-3.13522	0.00171728	0.00438903	ENSG00000269887
ENSG00000287329	2.00393	-2.23152	0.490804	-4.54665	5.45059e-06	2.01628e-05	ENSG00000287329
ENSG00000175879	6.53554	-2.23086	0.798589	-2.7935	0.00521412	0.0122079	HOXD8
ENSG00000254503	2.93334	-2.22869	0.676518	-3.29435	0.000986485	0.00262983	HMGB3P29
ENSG00000104381	565.329	-2.22753	0.124351	-17.9133	9.29359e-72	4.54725e-70	GDAP1
ENSG00000010810	25.4787	-2.22736	0.267276	-8.33355	7.84531e-17	7.68019e-16	FYN
ENSG00000203876	0.70839	-2.22734	0.668928	-3.32971	0.000869361	0.00234288	ADD3-AS1
ENSG00000164342	115.753	-2.22707	0.223648	-9.95793	2.32861e-23	3.20599e-22	TLR3
ENSG00000149131	430.74	-2.22567	0.135935	-16.3731	2.97843e-60	1.17488e-58	SERPING1
ENSG00000182511	9.05252	-2.22567	0.482389	-4.61385	3.95286e-06	1.4924e-05	FES
ENSG00000242600	0.553146	-2.2251	0.836618	-2.65964	0.00782244	0.0176614	MBL1P
ENSG00000104967	44.6074	-2.22444	0.140563	-15.8251	2.08713e-56	7.68493e-55	NOVA2
ENSG00000116017	644.564	-2.22353	0.101223	-21.9667	5.99188e-107	4.73451e-105	ARID3A
ENSG00000237380	3.20872	-2.22335	0.8011	-2.77538	0.00551374	0.012842	ENSG00000237380
ENSG00000287727	4.07122	-2.21918	0.51485	-4.31034	1.63004e-05	5.6727e-05	ENSG00000287727
ENSG00000229656	3.00962	-2.2181	0.402734	-5.50759	3.6378e-08	1.76097e-07	ITGB1-DT
ENSG00000151617	10.588	-2.21612	0.245076	-9.04257	1.53024e-19	1.75615e-18	EDNRA
ENSG00000267203	1.56958	-2.21603	0.740569	-2.99233	0.00276852	0.00683415	ENSG00000267203
ENSG00000226519	1.09258	-2.21584	0.535278	-4.1396	3.47917e-05	0.000115789	ENSG00000226519
ENSG00000099260	1.59011	-2.21322	0.824076	-2.6857	0.00723782	0.0164583	PALMD
ENSG00000270008	2.0549	-2.2122	0.513854	-4.30511	1.66901e-05	5.80277e-05	ENSG00000270008
ENSG00000232046	9.48057	-2.21216	0.214642	-10.3063	6.6005e-25	9.74675e-24	LINC01798
ENSG00000108515	395.211	-2.21183	0.0930374	-23.7735	6.27689e-125	6.51849e-123	ENO3
ENSG00000166387	67.9757	-2.21066	0.105439	-20.9662	1.33427e-97	9.53594e-96	PPFIBP2
ENSG00000215417	71.1533	-2.20943	0.175329	-12.6016	2.06787e-36	4.72289e-35	MIR17HG
ENSG00000170468	170.452	-2.20898	0.153773	-14.3652	8.55798e-47	2.62972e-45	RIOX1
ENSG00000080573	1.05759	-2.208	0.53049	-4.1622	3.15202e-05	0.000105411	COL5A3
ENSG00000157214	47.4367	-2.20793	0.229314	-9.6284	6.0666e-22	7.83118e-21	STEAP2
ENSG00000261204	1.95972	-2.20728	0.446032	-4.94869	7.47132e-07	3.09547e-06	ENSG00000261204
ENSG00000214857	0.91539	-2.20724	0.649228	-3.39979	0.000674385	0.00184896	ENSG00000214857
ENSG00000287570	0.486725	-2.20723	0.95358	-2.31467	0.0206308	0.0422666	ENSG00000287570
ENSG00000255874	1.22318	-2.20684	0.577073	-3.8242	0.000131195	0.000402023	PRECSIT
ENSG00000069020	1.75994	-2.20608	0.458961	-4.80668	1.53456e-06	6.11398e-06	MAST4
ENSG00000057704	33.8853	-2.20402	0.301728	-7.30467	2.77958e-13	2.16073e-12	TMCC3
ENSG00000147647	1.44674	-2.2031	0.764849	-2.88044	0.00397118	0.00951758	DPYS
ENSG00000152672	0.603957	-2.20076	0.864652	-2.54525	0.0109199	0.0238241	CLEC4F
ENSG00000132026	69.442	-2.20028	0.133539	-16.4767	5.39402e-61	2.18535e-59	RTBDN
ENSG00000268964	6.54575	-2.19805	0.607757	-3.61666	0.000298427	0.000867065	ERVV-2
ENSG00000286407	1.17186	-2.19779	0.630758	-3.48437	0.000493292	0.00138469	ENSG00000286407
ENSG00000169760	17.1761	-2.19711	0.238797	-9.20075	3.55469e-20	4.22429e-19	NLGN1
ENSG00000152402	1.44285	-2.19687	0.661598	-3.32055	0.0008984	0.00241602	GUCY1A2
ENSG00000288992	3.36047	-2.19587	0.90305	-2.43161	0.0150319	0.0317312	ENSG00000288992
ENSG00000225092	1.2305	-2.19528	0.651844	-3.3678	0.000757713	0.00206509	ENSG00000225092
ENSG00000091844	1.90939	-2.19291	0.528095	-4.1525	3.28863e-05	0.000109763	RGS17
ENSG00000289286	1.23762	-2.19289	0.594261	-3.69011	0.000224157	0.000665564	ENSG00000289286
ENSG00000169836	0.827989	-2.19273	0.974688	-2.24967	0.0244697	0.049216	TACR3
ENSG00000288722	7.52298	-2.19069	0.491505	-4.45711	8.30739e-06	3.00362e-05	F8A1
ENSG00000128710	5.97743	-2.19046	0.794666	-2.75645	0.00584325	0.0135388	HOXD10
ENSG00000285899	0.466307	-2.19034	0.958646	-2.28482	0.0223232	0.0453541	ENSG00000285899
ENSG00000163064	3.91985	-2.19013	0.771859	-2.83748	0.00454716	0.0107845	EN1
ENSG00000284640	0.865027	-2.18974	0.602729	-3.63304	0.000280103	0.000817466	LOC105378644
ENSG00000086967	0.982882	-2.18882	0.567085	-3.85977	0.000113492	0.00035086	MYBPC2
ENSG00000119938	38.0546	-2.1888	0.118927	-18.4046	1.20695e-75	6.20374e-74	PPP1R3C
ENSG00000289871	3.65566	-2.18818	0.69555	-3.14597	0.00165539	0.00424193	ENSG00000289871
ENSG00000145721	0.812627	-2.18445	0.608886	-3.58761	0.000333725	0.000961169	LIX1
ENSG00000188906	15.5684	-2.18429	0.167632	-13.0303	8.23085e-39	2.03713e-37	LRRK2
ENSG00000146374	1.37251	-2.18313	0.656137	-3.32725	0.000877084	0.00236269	RSPO3
ENSG00000137944	373.412	-2.18204	0.0788887	-27.6598	2.1284e-168	3.70909e-166	KYAT3
ENSG00000120068	42.6629	-2.18127	0.41241	-5.28909	1.22927e-07	5.5781e-07	HOXB8
ENSG00000206699	0.467116	-2.17934	0.865115	-2.51913	0.0117644	0.0254648	ENSG00000206699
ENSG00000188729	133.745	-2.17929	0.541179	-4.02693	5.651e-05	0.000182483	OSTN
ENSG00000000005	5.55301	-2.17691	0.63255	-3.44149	0.00057852	0.00160533	TNMD
ENSG00000224969	1.43065	-2.17546	0.475492	-4.57518	4.75818e-06	1.77355e-05	ENSG00000224969
ENSG00000124440	3.19585	-2.1743	0.83008	-2.61939	0.00880868	0.0196613	HIF3A
ENSG00000143603	5.88878	-2.17317	0.474081	-4.58397	4.56236e-06	1.70455e-05	KCNN3
ENSG00000111305	9.83144	-2.17273	0.215477	-10.0833	6.54765e-24	9.27572e-23	GSG1
ENSG00000228889	13.5644	-2.17093	0.166076	-13.0719	4.76901e-39	1.19192e-37	UBAC2-AS1
ENSG00000246465	11.7662	-2.16868	0.217699	-9.96183	2.23904e-23	3.08435e-22	LOC124903670
ENSG00000197320	6.09929	-2.16786	0.411802	-5.26432	1.40709e-07	6.34312e-07	LOC340268
ENSG00000266145	2.63608	-2.16691	0.459307	-4.71779	2.38425e-06	9.26144e-06	RHOT1P1
ENSG00000224418	4.57753	-2.16665	0.311874	-6.94718	3.72669e-12	2.66643e-11	ENSG00000224418
ENSG00000237686	0.601116	-2.16618	0.835172	-2.59369	0.00949524	0.0210091	SCIRT
ENSG00000272769	1.05189	-2.16537	0.623242	-3.47436	0.000512066	0.00143328	ENSG00000272769
ENSG00000104321	1.62966	-2.16134	0.709941	-3.04439	0.00233154	0.00583127	TRPA1
ENSG00000273402	1.69484	-2.16061	0.46434	-4.65308	3.27013e-06	1.24797e-05	ENSG00000273402
ENSG00000075884	1.44937	-2.1563	0.592317	-3.64045	0.000272163	0.000795479	ARHGAP15
ENSG00000160282	1.03886	-2.15527	0.95985	-2.24543	0.0247406	0.0497138	FTCD
ENSG00000182326	83.8082	-2.15481	0.0723725	-29.7739	8.5079e-195	1.89883e-192	C1S
ENSG00000277363	1.317	-2.15298	0.620743	-3.46838	0.000523597	0.00146346	SRCIN1
ENSG00000261291	3.55597	-2.15	0.648276	-3.31648	0.000911581	0.00244759	ENSG00000261291
ENSG00000187688	6.4936	-2.14827	0.269101	-7.98316	1.4263e-15	1.28823e-14	TRPV2
ENSG00000286125	1.29322	-2.14768	0.864649	-2.48388	0.0129961	0.0278755	ZIM2-AS1
ENSG00000142609	6.86463	-2.14722	0.280915	-7.64367	2.11124e-14	1.76931e-13	CFAP74
ENSG00000255960	0.456884	-2.146	0.840209	-2.55412	0.0106456	0.0232835	ENSG00000255960
ENSG00000228496	0.858582	-2.14579	0.618467	-3.46954	0.00052136	0.00145769	LOC100506405
ENSG00000251359	11.0217	-2.14515	0.23364	-9.18143	4.25389e-20	5.03637e-19	WWC2-AS2
ENSG00000258733	3.64094	-2.14374	0.710352	-3.01786	0.0025457	0.00632955	LINC02328
ENSG00000279042	0.606426	-2.14362	0.799051	-2.6827	0.007303	0.0165917	ENSG00000279042
ENSG00000188171	76.3409	-2.14213	0.546853	-3.91719	8.95865e-05	0.000281262	ZNF626
ENSG00000128242	0.508004	-2.14133	0.652108	-3.2837	0.00102453	0.00272583	GAL3ST1
ENSG00000271387	0.627052	-2.14112	0.705056	-3.03681	0.00239094	0.00596867	C1orf21-DT
ENSG00000277504	0.600943	-2.14059	0.809496	-2.64435	0.0081847	0.0184003	ENSG00000277504
ENSG00000111817	177.09	-2.13912	0.0600123	-35.6447	2.85014e-278	1.27221e-275	DSE
ENSG00000258926	3.3834	-2.13873	0.650078	-3.28995	0.00100204	0.0026685	LOC105370525
ENSG00000137962	0.967451	-2.13704	0.74028	-2.8868	0.00389183	0.00934591	ARHGAP29
ENSG00000151320	13.1985	-2.13602	0.271773	-7.85956	3.85481e-15	3.39018e-14	AKAP6
ENSG00000182986	156.087	-2.13328	0.422773	-5.04591	4.51369e-07	1.92333e-06	ZNF320
ENSG00000127824	4.22756	-2.13327	0.300531	-7.09836	1.26245e-12	9.34009e-12	TUBA4A
ENSG00000224099	1.57411	-2.13207	0.885738	-2.40711	0.0160792	0.0337487	ENSG00000224099
ENSG00000151025	12.9693	-2.13186	0.301152	-7.07902	1.45177e-12	1.0691e-11	GPR158
ENSG00000233593	16.0975	-2.13058	0.217572	-9.7925	1.21254e-22	1.61353e-21	LINC02609
ENSG00000197977	6.019	-2.12978	0.650133	-3.27591	0.00105321	0.00279658	ELOVL2
ENSG00000235760	1.76101	-2.12832	0.658596	-3.2316	0.00123097	0.0032285	MSH2-OT1
ENSG00000113790	5.69975	-2.12573	0.540348	-3.93401	8.35394e-05	0.000263447	EHHADH
ENSG00000223812	0.746822	-2.1227	0.859064	-2.47094	0.0134758	0.0288049	ENSG00000223812
ENSG00000153446	1.44656	-2.12103	0.473535	-4.47914	7.49449e-06	2.72793e-05	C16orf89
ENSG00000270876	1.59256	-2.12073	0.535478	-3.96044	7.48129e-05	0.000237517	ENSG00000270876
ENSG00000106714	15.3246	-2.12015	0.245704	-8.62887	6.19593e-18	6.48203e-17	CNTNAP3
ENSG00000099365	22.2202	-2.11966	0.204843	-10.3477	4.28667e-25	6.37438e-24	STX1B
ENSG00000136531	115.264	-2.11946	0.662441	-3.19946	0.00137683	0.00358114	SCN2A
ENSG00000102466	1.22884	-2.11932	0.88897	-2.38402	0.0171245	0.0357218	FGF14
ENSG00000134954	1.32043	-2.11839	0.816108	-2.59573	0.00943909	0.0208997	ETS1
ENSG00000281404	2.16251	-2.11745	0.498359	-4.24884	2.14876e-05	7.37499e-05	LINC01176
ENSG00000271075	8.87973	-2.11588	0.21358	-9.90673	3.89174e-23	5.30925e-22	ENSG00000271075
ENSG00000240057	4.44906	-2.11442	0.610589	-3.46291	0.000534363	0.00149044	NEPRO-AS1
ENSG00000164741	6.58774	-2.11431	0.523754	-4.03684	5.4175e-05	0.000175522	DLC1
ENSG00000160161	3.5833	-2.11422	0.342862	-6.1664	6.98628e-10	4.07221e-09	CILP2
ENSG00000266401	3.40246	-2.1138	0.370727	-5.70177	1.18572e-08	6.04575e-08	LOC105371967
ENSG00000274922	2.2909	-2.1121	0.4248	-4.97198	6.6272e-07	2.76148e-06	ENSG00000274922
ENSG00000213694	54.5918	-2.11142	0.0911078	-23.175	8.13661e-119	7.6391e-117	S1PR3
ENSG00000237588	0.74048	-2.11031	0.744958	-2.83279	0.00461442	0.0109234	ENSG00000237588
ENSG00000286536	1.86917	-2.1103	0.767004	-2.75136	0.00593488	0.0137336	ENSG00000286536
ENSG00000183837	15.4825	-2.10905	0.56725	-3.71803	0.000200785	0.000600726	PNMA3
ENSG00000179038	1.04625	-2.10713	0.62848	-3.35274	0.000800164	0.00217019	ENSG00000179038
ENSG00000260123	2.88889	-2.10686	0.672258	-3.134	0.00172441	0.00440549	ENSG00000260123
ENSG00000253266	0.502082	-2.10661	0.746302	-2.82274	0.00476157	0.0112414	ENSG00000253266
ENSG00000254862	0.76709	-2.10614	0.619599	-3.3992	0.000675834	0.00185254	LGR4-AS1
ENSG00000249196	1.08757	-2.10129	0.798209	-2.63251	0.0084756	0.0189778	TMEM132D-AS1
ENSG00000116039	1.59934	-2.10092	0.466077	-4.50767	6.55449e-06	2.40331e-05	ATP6V1B1
ENSG00000153253	114.687	-2.0995	0.75934	-2.76491	0.00569393	0.013229	SCN3A
ENSG00000261654	6.27347	-2.09789	0.241009	-8.70464	3.18597e-18	3.38741e-17	ENSG00000261654
ENSG00000273274	11.9081	-2.09618	0.257998	-8.12479	4.48148e-16	4.169e-15	ZBTB8B
ENSG00000229474	4.54403	-2.0955	0.448491	-4.67234	2.97785e-06	1.14173e-05	PATL2
ENSG00000290032	202.56	-2.09387	0.178988	-11.6983	1.29967e-31	2.5339e-30	ENSG00000290032
ENSG00000174343	2.7033	-2.09377	0.773865	-2.7056	0.00681804	0.0155803	CHRNA9
ENSG00000125629	261.718	-2.09352	0.273744	-7.64774	2.04542e-14	1.71584e-13	INSIG2
ENSG00000275591	31.271	-2.09345	0.160807	-13.0185	9.61014e-39	2.37159e-37	XKR5
ENSG00000263004	2.37746	-2.09312	0.487189	-4.29631	1.73663e-05	6.0247e-05	ENSG00000263004
ENSG00000270716	0.71797	-2.09234	0.777637	-2.69064	0.00713152	0.0162383	BNIP3P15
ENSG00000272240	5.16311	-2.09043	0.365424	-5.72057	1.06168e-08	5.44496e-08	ENSG00000272240
ENSG00000167311	4.68254	-2.09041	0.315409	-6.62762	3.41131e-11	2.2468e-10	ART5
ENSG00000142619	0.488877	-2.08999	0.803503	-2.6011	0.00929255	0.0206183	PADI3
ENSG00000248560	0.851759	-2.08724	0.793446	-2.6306	0.00852332	0.0190729	LOC729707
ENSG00000096996	1.01454	-2.08527	0.631574	-3.3017	0.000961014	0.00256677	IL12RB1
ENSG00000052850	20.5408	-2.08501	0.62897	-3.31497	0.000916541	0.00245883	ALX4
ENSG00000127903	15.9396	-2.08464	0.857169	-2.43201	0.0150153	0.0317026	ZNF835
ENSG00000160352	123.626	-2.08358	0.619367	-3.36405	0.000768071	0.00208916	ZNF714
ENSG00000284052	1.71194	-2.08285	0.475141	-4.38365	1.16708e-05	4.14605e-05	ENSG00000284052
ENSG00000227028	1.16288	-2.08252	0.708277	-2.94026	0.00327937	0.00798593	SLC8A1-AS1
ENSG00000287083	0.513745	-2.08181	0.653417	-3.18603	0.00144239	0.00373563	ENSG00000287083
ENSG00000144406	1.30821	-2.08137	0.686352	-3.03252	0.00242521	0.00604651	UNC80
ENSG00000138835	383.665	-2.07962	0.0992243	-20.9588	1.56117e-97	1.11263e-95	RGS3
ENSG00000188015	6.51519	-2.07863	0.313759	-6.62493	3.47419e-11	2.28585e-10	S100A3
ENSG00000109511	0.990974	-2.07818	0.782107	-2.65715	0.00788047	0.0177798	ANXA10
ENSG00000259781	208.569	-2.07817	0.2034	-10.2172	1.66133e-24	2.41953e-23	ENSG00000259781
ENSG00000223779	0.607214	-2.078	0.670994	-3.09689	0.0019556	0.00495433	ENSG00000223779
ENSG00000287045	1.87888	-2.07655	0.521875	-3.97901	6.92036e-05	0.000220645	ENSG00000287045
ENSG00000137942	316.868	-2.07515	0.0600178	-34.5755	5.89359e-262	2.20516e-259	FNBP1L
ENSG00000155363	720.967	-2.07253	0.131277	-15.7875	3.7941e-56	1.38897e-54	MOV10
ENSG00000263683	0.798772	-2.06781	0.687995	-3.00555	0.00265098	0.00657267	ENSG00000263683
ENSG00000141738	4.41067	-2.06731	0.327159	-6.319	2.63267e-10	1.59984e-09	GRB7
ENSG00000287167	2.40405	-2.0659	0.812982	-2.54114	0.0110491	0.0240748	ENSG00000287167
ENSG00000071991	2.50745	-2.0651	0.63952	-3.22914	0.00124162	0.00325341	CDH19
ENSG00000129151	0.796975	-2.06424	0.659527	-3.12989	0.00174874	0.00446092	BBOX1
ENSG00000250284	1.00941	-2.06402	0.916075	-2.25311	0.024252	0.0488206	CTB-1I21.1
ENSG00000067066	88.5577	-2.06238	0.442319	-4.66266	3.12151e-06	1.19358e-05	SP100
ENSG00000247081	11.1553	-2.06118	0.279307	-7.37961	1.58754e-13	1.25753e-12	LOC105369147
ENSG00000263637	2.49017	-2.06106	0.517186	-3.98513	6.74426e-05	0.0002153	ENSG00000263637
ENSG00000278214	0.836361	-2.05833	0.551332	-3.73337	0.000188932	0.00056733	LINC02139
ENSG00000288822	3.35518	-2.05796	0.533845	-3.85498	0.00011574	0.000357504	ENSG00000288822
ENSG00000291132	6.35405	-2.05603	0.279791	-7.34846	2.00504e-13	1.57646e-12	ENSG00000291132
ENSG00000162591	4.53923	-2.05577	0.318517	-6.4542	1.08789e-10	6.85808e-10	MEGF6
ENSG00000275088	0.790511	-2.05568	0.593763	-3.46213	0.000535918	0.00149429	ENSG00000275088
ENSG00000229738	2.57543	-2.05468	0.400323	-5.13256	2.85833e-07	1.24935e-06	ENSG00000229738
ENSG00000185666	2.06266	-2.05452	0.842646	-2.43818	0.0147614	0.0312224	SYN3
ENSG00000138496	467.751	-2.05367	0.215688	-9.52149	1.70712e-21	2.16306e-20	PARP9
ENSG00000287543	5.55597	-2.05244	0.472525	-4.34355	1.40198e-05	4.9262e-05	ENSG00000287543
ENSG00000230714	2.2722	-2.05135	0.685065	-2.99439	0.00274998	0.00679497	ENSG00000230714
ENSG00000160808	0.634966	-2.05052	0.70511	-2.90808	0.00363655	0.00877179	MYL3
ENSG00000093072	0.641664	-2.04994	0.688661	-2.9767	0.00291368	0.00716189	ADA2
ENSG00000243978	1.52238	-2.04901	0.662031	-3.09505	0.00196783	0.00498431	RTL9
ENSG00000074657	576.661	-2.04865	0.658354	-3.11178	0.00185965	0.00472347	ZNF532
ENSG00000258667	3.44477	-2.0442	0.505641	-4.04279	5.28194e-05	0.000171567	HIF1A-AS3
ENSG00000232077	1.18644	-2.04275	0.673102	-3.03483	0.00240671	0.00600509	LINC01031
ENSG00000104267	45.3065	-2.04081	0.271371	-7.52034	5.46338e-14	4.44673e-13	CA2
ENSG00000143473	1.65298	-2.04064	0.57898	-3.52455	0.000424205	0.00120263	KCNH1
ENSG00000237751	1.70899	-2.04011	0.485464	-4.20238	2.64118e-05	8.948e-05	LINC01143
ENSG00000250892	5.66438	-2.03912	0.498613	-4.08959	4.32144e-05	0.000142018	LOC100288172
ENSG00000143199	2.73868	-2.03674	0.518334	-3.9294	8.51573e-05	0.00026825	ADCY10
ENSG00000022355	2.72039	-2.03616	0.638438	-3.18928	0.0014263	0.00369845	GABRA1
ENSG00000235888	0.587639	-2.03294	0.851233	-2.38823	0.0169296	0.0353645	ENSG00000235888
ENSG00000091262	4.53555	-2.03246	0.35652	-5.70083	1.19223e-08	6.0765e-08	ABCC6
ENSG00000290086	0.889078	-2.03187	0.615883	-3.29912	0.000969897	0.00258887	ENSG00000290086
ENSG00000251169	0.445538	-2.03184	0.711193	-2.85695	0.0042773	0.0101984	LINC01843
ENSG00000105967	11.0075	-2.02946	0.794595	-2.55408	0.010647	0.0232845	TFEC
ENSG00000267892	1.52201	-2.02887	0.537409	-3.77529	0.00015982	0.000483969	ENSG00000267892
ENSG00000278390	9.41179	-2.02742	0.191767	-10.5723	4.00457e-26	6.22409e-25	LOC101929140
ENSG00000139344	2.20181	-2.02622	0.564483	-3.58952	0.00033129	0.000954589	AMDHD1
ENSG00000154258	3.57501	-2.02561	0.649384	-3.11929	0.0018129	0.0046121	ABCA9
ENSG00000170011	0.793918	-2.02343	0.633789	-3.19259	0.00141004	0.0036607	MYRIP
ENSG00000248508	18.6734	-2.02302	0.163113	-12.4026	2.53109e-35	5.59501e-34	SRP14-DT
ENSG00000260314	1.43041	-2.02182	0.768502	-2.63086	0.00851689	0.0190606	MRC1
ENSG00000224356	1.28633	-2.02009	0.634929	-3.1816	0.00146465	0.00378902	ENSG00000224356
ENSG00000161180	4.06328	-2.01988	0.490485	-4.11812	3.81978e-05	0.000126363	CCDC116
ENSG00000291066	0.52467	-2.01968	0.83865	-2.40826	0.0160289	0.0336515	ENSG00000291066
ENSG00000003989	1332.5	-2.01953	0.0999445	-20.2065	8.57807e-91	5.63958e-89	SLC7A2
ENSG00000134243	257.507	-2.01894	0.0674574	-29.9291	8.22634e-197	1.86877e-194	SORT1
ENSG00000184371	100.815	-2.01867	0.0895723	-22.5368	1.80971e-112	1.54512e-110	CSF1
ENSG00000226539	5.70545	-2.01683	0.636476	-3.16875	0.00153098	0.00394577	ENSG00000226539
ENSG00000234772	1.06135	-2.01615	0.591719	-3.40727	0.000656164	0.00180386	ENSG00000234772
ENSG00000251661	4.20906	-2.01438	0.325252	-6.19329	5.8923e-10	3.4599e-09	ENSG00000251661
ENSG00000178662	109.293	-2.01353	0.758776	-2.65366	0.0079625	0.0179474	CSRNP3
ENSG00000282842	0.461447	-2.01232	0.892025	-2.2559	0.0240769	0.0485103	ENSG00000282842
ENSG00000226711	6.82708	-2.01121	0.248506	-8.09318	5.81259e-16	5.37585e-15	FAM66C
ENSG00000236501	1.19219	-2.01111	0.762404	-2.63785	0.00834345	0.0187165	ENSG00000236501
ENSG00000286115	0.50242	-2.01107	0.782894	-2.56876	0.0102063	0.0224247	ENSG00000286115
ENSG00000268926	0.568698	-2.00905	0.714062	-2.81354	0.00489987	0.0115398	ENSG00000268926
ENSG00000152818	201.273	-2.00847	0.0665915	-30.1611	7.67233e-200	1.79089e-197	UTRN
ENSG00000204176	1.15694	-2.00771	0.506754	-3.9619	7.43553e-05	0.000236153	SYT15
ENSG00000174827	9.79734	-2.00684	0.20323	-9.87473	5.35751e-23	7.24674e-22	PDZK1
ENSG00000158055	4.93158	-2.00671	0.271796	-7.38315	1.54582e-13	1.22601e-12	GRHL3
ENSG00000139292	22.1879	-2.00475	0.578503	-3.46541	0.000529425	0.00147748	LGR5
ENSG00000172955	2.27336	-2.0047	0.48529	-4.13093	3.61293e-05	0.000119942	ADH6
ENSG00000272468	3.76707	-2.0037	0.289964	-6.91018	4.84047e-12	3.43723e-11	ENSG00000272468
ENSG00000198947	2773.05	-2.00294	0.0927453	-21.5962	1.95065e-103	1.48594e-101	DMD
ENSG00000144792	1.54307	-2.00219	0.565648	-3.53964	0.000400675	0.00114069	ZNF660
ENSG00000237206	0.842226	-2.00175	0.658476	-3.03997	0.00236602	0.00591052	ENSG00000237206
ENSG00000102290	24.2856	-2.00164	0.23358	-8.56943	1.04003e-17	1.07786e-16	PCDH11X
ENSG00000128833	4.29825	-2.00068	0.317142	-6.30846	2.81817e-10	1.70883e-09	MYO5C
ENSG00000233922	7.05342	-2.00041	0.552726	-3.61918	0.000295538	0.000859259	LINC01694
ENSG00000245694	12.3725	-1.99948	0.547729	-3.65049	0.000261741	0.000768282	CRNDE
ENSG00000247400	18.4891	-1.99748	0.154543	-12.9251	3.24864e-38	7.93235e-37	DNAJC3-DT
ENSG00000130182	3.39658	-1.99592	0.346428	-5.76141	8.34118e-09	4.32758e-08	ZSCAN10
ENSG00000271105	1.99473	-1.99337	0.445945	-4.46999	7.82248e-06	2.84041e-05	ENSG00000271105
ENSG00000073712	5047.15	-1.98991	0.0572844	-34.7373	2.15616e-264	8.31201e-262	FERMT2
ENSG00000250320	2.23304	-1.98968	0.736502	-2.70153	0.00690222	0.0157614	ENSG00000250320
ENSG00000228974	0.958152	-1.9895	0.644884	-3.08504	0.00203522	0.00514323	ENSG00000228974
ENSG00000185634	28.7171	-1.9885	0.524652	-3.79013	0.000150571	0.000457867	SHC4
ENSG00000165323	1.63581	-1.98507	0.794697	-2.4979	0.0124933	0.0268922	FAT3
ENSG00000274297	1.86109	-1.98376	0.740356	-2.67947	0.00737389	0.0167378	ENSG00000274297
ENSG00000137831	3777.09	-1.98269	0.384274	-5.15957	2.47521e-07	1.08862e-06	UACA
ENSG00000275329	2.14052	-1.98135	0.385718	-5.13678	2.79483e-07	1.22264e-06	ENSG00000275329
ENSG00000179165	0.729414	-1.98106	0.698233	-2.83725	0.00455041	0.0107902	PXT1
ENSG00000291185	3.33283	-1.98061	0.543866	-3.64172	0.000270818	0.000792003	ENSG00000291185
ENSG00000064300	8.20325	-1.98	0.220643	-8.97374	2.8662e-19	3.24687e-18	NGFR
ENSG00000231131	27.0806	-1.97905	0.146182	-13.5382	9.30203e-42	2.52315e-40	LNCAROD
ENSG00000148450	76.3993	-1.97893	0.0996936	-19.8501	1.0999e-87	7.01373e-86	MSRB2
ENSG00000136449	1.50061	-1.97688	0.635479	-3.11085	0.0018655	0.00473693	MYCBPAP
ENSG00000168126	0.776587	-1.97531	0.632567	-3.1227	0.00179203	0.00456266	OR2W6P
ENSG00000168421	1.17995	-1.97433	0.610387	-3.23455	0.00121835	0.00319837	RHOH
ENSG00000179008	0.735755	-1.97379	0.807798	-2.44342	0.0145487	0.0308418	C14orf39
ENSG00000150656	3.58904	-1.97294	0.519156	-3.80028	0.000144533	0.00044056	CNDP1
ENSG00000263982	2.40502	-1.97285	0.561801	-3.51166	0.000445317	0.00125863	ENSG00000263982
ENSG00000231530	3.08947	-1.97213	0.378515	-5.21017	1.88663e-07	8.37871e-07	ENSG00000231530
ENSG00000286121	1.12955	-1.97091	0.594691	-3.31418	0.000919139	0.00246502	ENSG00000286121
ENSG00000132554	1.74339	-1.96885	0.646158	-3.04701	0.00231128	0.00578342	RGS22
ENSG00000077327	2.86364	-1.96794	0.541508	-3.63418	0.000278871	0.000813964	SPAG6
ENSG00000135424	42.5956	-1.96775	0.16689	-11.7907	4.35996e-32	8.65967e-31	ITGA7
ENSG00000161643	1.73619	-1.96613	0.485549	-4.04929	5.13737e-05	0.000167234	SIGLEC16
ENSG00000275055	0.714813	-1.96577	0.726201	-2.70692	0.00679113	0.015523	ENSG00000275055
ENSG00000161640	0.683752	-1.96571	0.781702	-2.51466	0.0119147	0.0257537	SIGLEC11
ENSG00000143631	7.12579	-1.96327	0.447366	-4.38851	1.14131e-05	4.06415e-05	FLG
ENSG00000129946	20.7429	-1.9629	0.474123	-4.14006	3.47211e-05	0.000115569	SHC2
ENSG00000236283	24.7274	-1.95873	0.598764	-3.27128	0.00107061	0.00284041	ENSG00000236283
ENSG00000138386	247.531	-1.95848	0.111621	-17.5458	6.40433e-69	2.97345e-67	NAB1
ENSG00000244627	0.473218	-1.95808	0.763193	-2.56565	0.0102984	0.0226064	ENSG00000244627
ENSG00000237899	0.823799	-1.95791	0.601936	-3.25269	0.0011432	0.00301663	ENSG00000237899
ENSG00000274750	20.9261	-1.9571	0.123698	-15.8216	2.20808e-56	8.11852e-55	H3C6
ENSG00000267756	2.8434	-1.95642	0.467656	-4.18347	2.87093e-05	9.67189e-05	ENSG00000267756
ENSG00000225096	4.97108	-1.95554	0.401519	-4.87035	1.11403e-06	4.51557e-06	LOC101927293
ENSG00000168356	0.84555	-1.95545	0.819741	-2.38545	0.0170583	0.0356041	SCN11A
ENSG00000078674	4983.11	-1.95508	0.0524684	-37.262	6.77537e-304	3.31511e-301	PCM1
ENSG00000248115	2.76019	-1.95473	0.426074	-4.58777	4.47998e-06	1.67578e-05	ENSG00000248115
ENSG00000257918	1.07632	-1.95425	0.55893	-3.49641	0.000471559	0.00132823	ENSG00000257918
ENSG00000165181	1.49328	-1.95413	0.533462	-3.6631	0.00024918	0.000733699	SHOC1
ENSG00000153157	1.62272	-1.95237	0.6796	-2.87282	0.0040682	0.00973086	SYCP2L
ENSG00000233672	3.09262	-1.95183	0.386434	-5.05087	4.39798e-07	1.87748e-06	ENSG00000233672
ENSG00000057657	1.67192	-1.95091	0.744432	-2.62067	0.00877567	0.0195997	PRDM1
ENSG00000289609	1.48014	-1.94905	0.492297	-3.95909	7.52346e-05	0.000238767	LOC124901321
ENSG00000229023	1.24495	-1.94761	0.62573	-3.11254	0.00185485	0.00471318	ENSG00000229023
ENSG00000176406	139.746	-1.94671	0.0713372	-27.2888	5.76375e-164	9.58477e-162	RIMS2
ENSG00000110975	0.598823	-1.94601	0.747621	-2.60294	0.0092429	0.0205261	SYT10
ENSG00000286670	0.90048	-1.94591	0.71011	-2.7403	0.00613835	0.0141513	ENSG00000286670
ENSG00000259869	1.25134	-1.94432	0.490542	-3.96362	7.3822e-05	0.000234606	ENSG00000259869
ENSG00000104879	1.39638	-1.94409	0.521183	-3.73016	0.00019136	0.000574214	CKM
ENSG00000130940	75.3469	-1.94212	0.185748	-10.4557	1.38027e-25	2.09786e-24	CASZ1
ENSG00000215325	0.828077	-1.94146	0.740118	-2.62317	0.00871153	0.019465	ASS1P10
ENSG00000241593	0.651057	-1.94124	0.793747	-2.44566	0.0144586	0.0306763	ENSG00000241593
ENSG00000228653	5.2314	-1.94085	0.439397	-4.41708	1.00042e-05	3.58604e-05	HNRNPCP7
ENSG00000276110	0.960984	-1.93569	0.609154	-3.17766	0.00148467	0.00383721	ENSG00000276110
ENSG00000236411	0.763793	-1.93318	0.592605	-3.26217	0.00110564	0.00292298	ENSG00000236411
ENSG00000287895	1.41599	-1.93305	0.468609	-4.12509	3.70594e-05	0.000122851	ENSG00000287895
ENSG00000136147	82.797	-1.9318	0.503487	-3.83685	0.000124625	0.000382996	PHF11
ENSG00000277493	1.41106	-1.92932	0.654429	-2.94809	0.00319741	0.00780726	ENSG00000277493
ENSG00000112769	1.54033	-1.92912	0.72743	-2.65197	0.00800247	0.0180311	LAMA4
ENSG00000185339	7.06197	-1.92764	0.506833	-3.80331	0.000142778	0.000435365	TCN2
ENSG00000235449	1.68383	-1.92727	0.612354	-3.1473	0.00164783	0.00422469	ENSG00000235449
ENSG00000121858	1.1372	-1.92652	0.5912	-3.25866	0.00111938	0.00295747	TNFSF10
ENSG00000205832	2.61454	-1.92523	0.423302	-4.54813	5.41248e-06	2.00305e-05	C16orf96
ENSG00000286132	14.8878	-1.92515	0.539924	-3.5656	0.000363031	0.00104074	ENSG00000286132
ENSG00000144802	113.58	-1.9236	0.142046	-13.5421	8.82849e-42	2.39726e-40	NFKBIZ
ENSG00000249685	4.47512	-1.92212	0.547144	-3.51301	0.000443062	0.00125309	ENSG00000249685
ENSG00000027075	182.419	-1.92164	0.30565	-6.28704	3.23572e-10	1.95133e-09	PRKCH
ENSG00000280639	2.80446	-1.91822	0.586544	-3.27037	0.00107407	0.00284835	LINC02204
ENSG00000178882	1.88668	-1.91788	0.798194	-2.40277	0.0162713	0.034107	RFLNA
ENSG00000159217	2977.22	-1.91701	0.096578	-19.8494	1.11619e-87	7.09984e-86	IGF2BP1
ENSG00000100276	13.1174	-1.91577	0.172407	-11.1119	1.09806e-28	1.91882e-27	RASL10A
ENSG00000103184	1.69721	-1.91489	0.575841	-3.32537	0.000883006	0.00237739	SEC14L5
ENSG00000286873	5.17741	-1.91292	0.311772	-6.13564	8.48165e-10	4.90563e-09	ENSG00000286873
ENSG00000229029	2.72065	-1.91287	0.52273	-3.65938	0.000252831	0.000743758	CDCA4P1
ENSG00000113580	1.63927	-1.91185	0.612078	-3.12354	0.00178688	0.0045509	NR3C1
ENSG00000151948	1.22957	-1.91104	0.707056	-2.70281	0.00687561	0.0157048	GLT1D1
ENSG00000128652	1.46604	-1.90996	0.845843	-2.25805	0.0239424	0.0482585	HOXD3
ENSG00000154262	2.21127	-1.9093	0.6851	-2.78689	0.00532168	0.0124368	ABCA6
ENSG00000180871	1.05737	-1.90893	0.551182	-3.46334	0.000533518	0.00148841	CXCR2
ENSG00000123560	1.34652	-1.90838	0.693946	-2.75004	0.00595887	0.0137806	PLP1
ENSG00000290812	6.39999	-1.90762	0.430993	-4.42611	9.59488e-06	3.44514e-05	ENSG00000290812
ENSG00000224950	2.75674	-1.90705	0.411719	-4.63192	3.62293e-06	1.37477e-05	ENSG00000224950
ENSG00000160678	45.8638	-1.90686	0.221005	-8.62816	6.23492e-18	6.51746e-17	S100A1
ENSG00000139915	139.048	-1.9057	0.127859	-14.9047	3.0713e-50	1.0057e-48	MDGA2
ENSG00000272382	6.37954	-1.90459	0.244781	-7.78082	7.20579e-15	6.2127e-14	ENSG00000272382
ENSG00000135269	523.866	-1.90445	0.573644	-3.31991	0.000900471	0.00242108	TES
ENSG00000260572	0.598813	-1.90411	0.635812	-2.99477	0.00274649	0.00678699	ENSG00000260572
ENSG00000163053	8.1836	-1.90277	0.49917	-3.81187	0.00013792	0.000421158	SLC16A14
ENSG00000252717	8.65434	-1.8975	0.664319	-2.85631	0.00428591	0.010217	RNU6-352P
ENSG00000285672	2.27853	-1.89691	0.464809	-4.08105	4.48335e-05	0.000147092	ENSG00000285672
ENSG00000287016	3.02165	-1.89491	0.437728	-4.32896	1.49812e-05	5.2423e-05	LOC124902546
ENSG00000102316	1197.8	-1.89455	0.0599238	-31.616	2.22218e-219	6.07944e-217	MAGED2
ENSG00000289915	6.77548	-1.8939	0.360955	-5.2469	1.5468e-07	6.92958e-07	ENSG00000289915
ENSG00000288079	5.77745	-1.89338	0.596808	-3.17251	0.00151125	0.00389967	ENSG00000288079
ENSG00000043355	5.04583	-1.89108	0.710156	-2.66291	0.00774681	0.0175093	ZIC2
ENSG00000178568	63.9137	-1.8905	0.75247	-2.51239	0.0119915	0.0259086	ERBB4
ENSG00000125675	6.30178	-1.89003	0.563897	-3.35172	0.000803104	0.00217697	GRIA3
ENSG00000165194	62.4488	-1.88963	0.306751	-6.16014	7.26784e-10	4.23051e-09	PCDH19
ENSG00000290073	4.39984	-1.88844	0.355559	-5.3112	1.08907e-07	4.97918e-07	ENSG00000290073
ENSG00000082458	289.241	-1.88677	0.0697094	-27.0662	2.46303e-161	3.89236e-159	DLG3
ENSG00000111344	0.716457	-1.88367	0.681498	-2.76401	0.00570952	0.0132628	RASAL1
ENSG00000142449	0.632269	-1.88306	0.635583	-2.96272	0.00304932	0.00747221	FBN3
ENSG00000228549	2.58244	-1.88269	0.377778	-4.9836	6.24135e-07	2.61225e-06	LOC112267871
ENSG00000286340	4.58249	-1.88266	0.297252	-6.33357	2.39553e-10	1.46232e-09	ENSG00000286340
ENSG00000267530	1.4364	-1.88179	0.432417	-4.35179	1.35029e-05	4.75509e-05	LINC01836
ENSG00000196951	8.59844	-1.88079	0.206894	-9.0906	9.84981e-20	1.14486e-18	SCOC-AS1
ENSG00000072952	0.737522	-1.8802	0.647768	-2.90259	0.00370096	0.00891784	IRAG1
ENSG00000187210	2.68484	-1.87933	0.806763	-2.32946	0.0198345	0.0408127	GCNT1
ENSG00000006468	184.145	-1.87867	0.210611	-8.92011	4.65825e-19	5.2028e-18	ETV1
ENSG00000115415	3547.52	-1.87689	0.140523	-13.3564	1.0868e-40	2.84772e-39	STAT1
ENSG00000117569	301.967	-1.87659	0.137151	-13.6827	1.28865e-42	3.56769e-41	PTBP2
ENSG00000286416	2.16172	-1.87634	0.416859	-4.50112	6.75952e-06	2.47421e-05	ENSG00000286416
ENSG00000290644	0.478187	-1.87489	0.701411	-2.67302	0.00751709	0.01704	ENSG00000290644
ENSG00000196503	1.62244	-1.87479	0.595333	-3.14915	0.00163746	0.00419937	ARL9
ENSG00000289180	0.668747	-1.87273	0.769331	-2.43423	0.0149234	0.0315336	ENSG00000289180
ENSG00000260388	4.12486	-1.87217	0.294117	-6.36539	1.94791e-10	1.19856e-09	LINC00562
ENSG00000080293	1.9279	-1.86757	0.517297	-3.61025	0.000305899	0.00088685	SCTR
ENSG00000144278	5.14742	-1.86752	0.561813	-3.32409	0.000887062	0.0023873	GALNT13
ENSG00000214140	1.38383	-1.86289	0.541102	-3.44277	0.000575798	0.00159848	PRCD
ENSG00000247775	1.12794	-1.86266	0.814754	-2.28616	0.022245	0.0452186	SNCA-AS1
ENSG00000146373	18.0893	-1.86192	0.421554	-4.41681	1.0017e-05	3.59011e-05	RNF217
ENSG00000280734	70.7603	-1.86187	0.0843149	-22.0823	4.67831e-108	3.7197e-106	ENSG00000280734
ENSG00000196569	3.38929	-1.86181	0.714551	-2.60556	0.00917236	0.0203837	LAMA2
ENSG00000233012	1.45102	-1.86098	0.542396	-3.43104	0.000601264	0.00166264	HDAC1P2
ENSG00000128285	0.737065	-1.86041	0.657838	-2.82807	0.004683	0.0110703	MCHR1
ENSG00000273018	0.56708	-1.85874	0.798574	-2.32758	0.0199344	0.0410049	FAM106A
ENSG00000167555	2.17397	-1.85837	0.586683	-3.16759	0.00153709	0.00395952	ZNF528
ENSG00000139679	1.00882	-1.85794	0.594846	-3.12339	0.00178778	0.00455275	LPAR6
ENSG00000234181	0.575882	-1.85698	0.728015	-2.55074	0.0107493	0.023484	ENSG00000234181
ENSG00000285898	1.6397	-1.85668	0.496575	-3.73897	0.000184773	0.000555433	ENSG00000285898
ENSG00000289168	0.95147	-1.85631	0.707462	-2.6239	0.00869287	0.0194284	LOC124904294
ENSG00000155760	300.543	-1.85578	0.101414	-18.2991	8.4201e-75	4.26758e-73	FZD7
ENSG00000071242	2.69191	-1.85379	0.559755	-3.31178	0.00092705	0.00248519	RPS6KA2
ENSG00000144285	3.12345	-1.85313	0.509306	-3.63854	0.000274184	0.000800924	SCN1A
ENSG00000164949	3.35717	-1.85205	0.467952	-3.95777	7.56518e-05	0.000240001	GEM
ENSG00000169064	0.80527	-1.85142	0.790326	-2.3426	0.0191499	0.0395481	ZBBX
ENSG00000141837	1.96755	-1.85128	0.41901	-4.41822	9.95179e-06	3.56912e-05	CACNA1A
ENSG00000081148	2.43803	-1.8499	0.565849	-3.26925	0.00107831	0.00285817	IMPG2
ENSG00000272841	7.93885	-1.84898	0.234485	-7.88527	3.13857e-15	2.77273e-14	MAP3K4-AS1
ENSG00000250337	258.783	-1.84853	0.174605	-10.5869	3.42798e-26	5.35737e-25	PURPL
ENSG00000178343	80.9866	-1.84841	0.161764	-11.4266	3.0804e-30	5.71243e-29	SHISA3
ENSG00000244558	2.22105	-1.8476	0.695653	-2.65593	0.00790907	0.0178364	ENSG00000244558
ENSG00000111801	54.7528	-1.84708	0.262514	-7.03615	1.97624e-12	1.44197e-11	BTN3A3
ENSG00000174482	5.19873	-1.84647	0.525847	-3.51142	0.000445716	0.00125962	LINGO2
ENSG00000113739	707.477	-1.84643	0.16004	-11.5373	8.55689e-31	1.61989e-29	STC2
ENSG00000198807	51.5133	-1.84585	0.455282	-4.0543	5.02839e-05	0.000164001	PAX9
ENSG00000164161	6.69728	-1.84527	0.288289	-6.40077	1.54596e-10	9.58896e-10	HHIP
ENSG00000249258	2.66931	-1.84281	0.515085	-3.57768	0.000346659	0.000996276	ENSG00000249258
ENSG00000136158	1793.16	-1.8425	0.0465294	-39.5987	0	0	SPRY2
ENSG00000196218	2.46643	-1.84196	0.46082	-3.99715	6.41106e-05	0.000205333	RYR1
ENSG00000092621	2281.81	-1.8418	0.131088	-14.0501	7.68994e-45	2.24633e-43	PHGDH
ENSG00000139572	8.91268	-1.84179	0.428514	-4.29808	1.72287e-05	5.98191e-05	GPR84
[truncated: 1,348 more rows]

## Sheet: Phospholipase D related genes
Phospholipase D signal pathway related genes in upregulated file
ADCY8
AGPAT3
AGTR1
GRM4
KITLG
LPAR3
PDGFA
PDGFC
PLCB1
PLCG2
PLD1
PLPP2
PLPP3
PRKCA
RAPGEF3
RAPGEF4
SPHK1

## Sheet: upregulated(Base Mean>50)
Gene ID	Base Mean	Log2(Fold-Change)	lfcSE	Wald Stat	P-Value	P-adj	Gene Name
ENSG00000287853	453.649	11.3496	0.401825	28.2452	1.62978e-175	2.9619e-173	ENSG00000287853
ENSG00000136535	215.312	10.3569	0.414604	24.9801	1.0053e-137	1.2297e-135	TBR1
ENSG00000008513	190.756	10.2043	0.405599	25.1586	1.13649e-139	1.41743e-137	ST3GAL1
ENSG00000182240	268.888	9.59134	0.319036	30.0635	1.45636e-198	3.33822e-196	BACE2
ENSG00000131773	278.86	9.47707	0.306332	30.9373	3.76929e-210	9.49524e-208	KHDRBS3
ENSG00000158089	349.02	9.39762	0.287537	32.6832	2.7042e-234	8.60038e-232	GALNT14
ENSG00000020633	218.34	8.2628	0.241764	34.1772	5.284e-256	1.86723e-253	RUNX3
ENSG00000131196	80.5132	8.15034	0.362806	22.4647	9.18889e-112	7.74149e-110	NFATC1
ENSG00000198739	112.503	7.84725	0.463994	16.9124	3.64434e-64	1.53261e-62	LRRTM3
ENSG00000198879	55.4913	7.8325	0.359475	21.7887	2.96713e-105	2.31573e-103	SFMBT2
ENSG00000186297	131.49	7.59995	0.255713	29.7206	4.15601e-194	9.11564e-192	GABRA5
ENSG00000141682	57.6615	6.9639	0.321291	21.6748	3.54997e-104	2.72876e-102	PMAIP1
ENSG00000135272	320.583	6.87684	0.417005	16.491	4.25676e-61	1.73011e-59	MDFIC
ENSG00000196611	1860.91	6.56867	0.278648	23.5734	7.22259e-123	7.20645e-121	MMP1
ENSG00000070159	278.183	6.30485	0.331281	19.0317	9.31249e-81	5.27701e-79	PTPN3
ENSG00000260807	105.39	6.07788	0.32559	18.6673	9.13236e-78	4.87117e-76	CEROX1
ENSG00000152495	136.697	5.84562	0.339436	17.2216	1.82883e-66	8.17767e-65	CAMK4
ENSG00000163508	390.466	5.58346	0.224955	24.8203	5.41141e-136	6.49445e-134	EOMES
ENSG00000050628	112.055	5.43182	0.844838	6.42943	1.28087e-10	8.00716e-10	PTGER3
ENSG00000122641	243.956	5.3733	0.894022	6.01026	1.85229e-09	1.03147e-08	INHBA
ENSG00000166073	116.149	5.31839	0.129369	41.1104	0	0	GPR176
ENSG00000150630	257.011	5.19913	0.112311	46.2923	0	0	VEGFC
ENSG00000080493	175.913	5.1843	0.789336	6.56794	5.10178e-11	3.30712e-10	SLC4A4
ENSG00000005513	179.88	5.17431	0.398462	12.9857	1.47485e-38	3.61857e-37	SOX8
ENSG00000160216	146.709	5.13706	0.123195	41.6986	0	0	AGPAT3
ENSG00000164116	267.483	4.98265	0.529103	9.41716	4.63465e-21	5.74376e-20	GUCY1A1
ENSG00000247774	97.032	4.93454	0.582127	8.47674	2.31586e-17	2.34563e-16	PCED1B-AS1
ENSG00000157152	104.078	4.92293	0.574082	8.5753	9.88261e-18	1.02588e-16	SYN2
ENSG00000196557	388.81	4.85892	0.556996	8.72344	2.69879e-18	2.87905e-17	CACNA1H
ENSG00000149968	8258.8	4.76636	0.0960275	49.6354	0	0	MMP3
ENSG00000113657	61.1085	4.74503	0.273744	17.3338	2.61317e-67	1.17885e-65	DPYSL3
ENSG00000183072	63.4917	4.73056	0.186639	25.3461	9.93011e-142	1.28904e-139	NKX2-5
ENSG00000244414	59.6283	4.70377	0.61608	7.635	2.25827e-14	1.88817e-13	CFHR1
ENSG00000119771	71.585	4.56722	0.19276	23.6938	4.17281e-124	4.24675e-122	KLHL29
ENSG00000108176	175.685	4.52437	0.123115	36.749	1.20438e-295	5.57145e-293	DNAJC12
ENSG00000140090	83.847	4.45334	0.215577	20.6578	8.3025e-95	5.80331e-93	SLC24A4
ENSG00000187268	603.26	4.32772	0.819572	5.28046	1.2886e-07	5.83276e-07	FAM9C
ENSG00000107438	146.765	4.31218	0.864569	4.98767	6.11126e-07	2.56117e-06	PDLIM1
ENSG00000172830	77.3921	4.30014	0.200696	21.4262	7.61551e-102	5.68215e-100	SSH3
ENSG00000262406	97.2088	4.2996	0.236876	18.1513	1.25394e-73	6.2803e-72	MMP12
ENSG00000154930	72.5682	4.28418	0.124885	34.305	6.62067e-258	2.40642e-255	ACSS1
ENSG00000075643	64.1399	4.02833	0.47081	8.55615	1.16697e-17	1.20451e-16	MOCOS
ENSG00000118407	115.616	4.01071	0.625049	6.41664	1.39317e-10	8.68149e-10	FILIP1
ENSG00000069188	87.9482	4.00265	0.205078	19.5177	7.76037e-85	4.62405e-83	SDK2
ENSG00000242759	126.749	3.97239	0.527853	7.52555	5.24972e-14	4.27556e-13	ENSG00000242759
ENSG00000103449	58.6597	3.94067	0.43722	9.01301	2.00484e-19	2.28331e-18	SALL1
ENSG00000135218	227.234	3.87814	0.924613	4.19434	2.73671e-05	9.24704e-05	CD36
ENSG00000060718	1664.09	3.84869	0.553623	6.95182	3.60594e-12	2.58294e-11	COL11A1
ENSG00000168672	85.4942	3.78671	0.590872	6.40869	1.4678e-10	9.12415e-10	LRATD2
ENSG00000111799	2162.49	3.75596	0.502815	7.46986	8.02785e-14	6.47393e-13	COL12A1
ENSG00000182022	114.938	3.75427	0.84643	4.43541	9.18974e-06	3.30387e-05	CHST15
ENSG00000185551	122.49	3.742	0.131698	28.4135	1.37615e-177	2.53721e-175	NR2F2
ENSG00000182752	184.423	3.64455	0.271974	13.4003	6.01812e-41	1.59499e-39	PAPPA
ENSG00000162551	180.254	3.637	0.14233	25.5533	5.04007e-144	6.67887e-142	ALPL
ENSG00000070193	599.047	3.6234	0.0672412	53.8866	0	0	FGF10
ENSG00000196352	92.9678	3.62098	0.711639	5.08823	3.61428e-07	1.55835e-06	CD55
ENSG00000187164	118.838	3.61902	0.839375	4.31156	1.62105e-05	5.64451e-05	SHTN1
ENSG00000145632	928.228	3.61405	0.132936	27.1863	9.41875e-163	1.52638e-160	PLK2
ENSG00000166033	61.7826	3.60928	0.757659	4.76373	1.90043e-06	7.48494e-06	HTRA1
ENSG00000049130	770.126	3.58193	0.110768	32.3372	2.10043e-229	6.36205e-227	KITLG
ENSG00000112378	277.685	3.57774	0.736048	4.86074	1.16947e-06	4.73124e-06	PERP
ENSG00000215386	117.129	3.53549	0.302473	11.6886	1.45772e-31	2.83554e-30	MIR99AHG
ENSG00000162434	2130.71	3.53141	0.20846	16.9405	2.26355e-64	9.58263e-63	JAK1
ENSG00000112406	169.835	3.4923	0.156598	22.301	3.61165e-110	2.9547e-108	HECA
ENSG00000164442	603.392	3.47203	0.0675577	51.3935	0	0	CITED2
ENSG00000122877	50.9698	3.42557	0.514327	6.66028	2.73297e-11	1.81601e-10	EGR2
ENSG00000172985	60.8744	3.40686	0.111597	30.5283	1.09707e-204	2.65835e-202	SH3RF3
ENSG00000127955	985.558	3.39206	0.510047	6.65048	2.92131e-11	1.93358e-10	GNAI1
ENSG00000171056	59.851	3.39039	0.111864	30.3082	8.95126e-202	2.12848e-199	SOX7
ENSG00000136944	77.1783	3.38786	0.725328	4.67079	3.00039e-06	1.14968e-05	LMX1B
ENSG00000116729	103.977	3.38451	0.634832	5.33135	9.7485e-08	4.48357e-07	WLS
ENSG00000033122	182.176	3.38186	0.490985	6.8879	5.66221e-12	4.00066e-11	LRRC7
ENSG00000196586	406.398	3.37675	0.535426	6.30667	2.851e-10	1.72792e-09	MYO6
ENSG00000111057	75.3445	3.36954	0.0972399	34.6519	4.1863e-263	1.58973e-260	KRT18
ENSG00000110328	65.1249	3.35015	0.756201	4.43023	9.41317e-06	3.38228e-05	GALNT18
ENSG00000145431	606.819	3.34178	0.493982	6.76499	1.33321e-11	9.09895e-11	PDGFC
ENSG00000050555	229.446	3.28613	0.13066	25.1502	1.40552e-139	1.74442e-137	LAMC3
ENSG00000127863	819.552	3.27786	0.681795	4.80769	1.52683e-06	6.08509e-06	TNFRSF19
ENSG00000168938	108.07	3.26993	0.528635	6.1856	6.18666e-10	3.62439e-09	PPIC
ENSG00000125726	243.075	3.21775	0.101048	31.8438	1.6021e-222	4.47937e-220	CD70
ENSG00000185015	125.213	3.20645	0.427123	7.5071	6.04507e-14	4.90448e-13	CA13
ENSG00000116675	134.128	3.19775	0.942167	3.39404	0.000688709	0.00188681	DNAJC6
ENSG00000107104	200.737	3.15655	0.442238	7.13767	9.49256e-13	7.09e-12	KANK1
ENSG00000189337	87.5657	3.12659	0.140025	22.3288	1.93992e-110	1.60251e-108	KAZN
ENSG00000260916	260.705	3.12209	0.159334	19.5946	1.71903e-85	1.04137e-83	CCPG1
ENSG00000182957	62.0461	3.07859	0.403623	7.62738	2.39569e-14	1.99913e-13	SPATA13
ENSG00000153714	362.754	3.07259	0.42234	7.27516	3.46019e-13	2.67105e-12	LURAP1L
ENSG00000080224	88.4708	3.0724	0.472349	6.50452	7.79439e-11	4.98524e-10	EPHA6
ENSG00000133216	72.0714	3.05083	0.163143	18.7003	4.92491e-78	2.64356e-76	EPHB2
ENSG00000155011	139.453	3.03307	0.450532	6.73221	1.67108e-11	1.13168e-10	DKK2
ENSG00000111490	61.8761	3.02054	0.249967	12.0838	1.28669e-33	2.69887e-32	TBC1D30
ENSG00000273079	55.4893	3.0106	0.461393	6.52503	6.79878e-11	4.36932e-10	GRIN2B
ENSG00000110031	195.678	2.96997	0.202956	14.6336	1.7157e-48	5.43619e-47	LPXN
ENSG00000101096	88.7956	2.94777	0.114447	25.7566	2.71674e-146	3.65725e-144	NFATC2
ENSG00000154237	93.2706	2.92637	0.66145	4.42418	9.68088e-06	3.47504e-05	LRRK1
ENSG00000101311	85.2481	2.88369	0.148974	19.3571	1.77756e-83	1.03969e-81	FERMT1
ENSG00000196932	113.717	2.88217	0.578149	4.98516	6.19103e-07	2.59161e-06	TMEM26
ENSG00000157654	345.514	2.85554	0.161226	17.7114	3.42429e-70	1.61941e-68	PALM2AKAP2
ENSG00000197461	103.156	2.84924	0.264668	10.7653	5.01819e-27	8.21078e-26	PDGFA
ENSG00000158966	251.913	2.8061	0.359232	7.8114	5.65572e-15	4.90953e-14	CACHD1
ENSG00000074211	183.384	2.80225	0.474031	5.91153	3.38944e-09	1.8368e-08	PPP2R2C
ENSG00000106236	57.7254	2.78357	0.591584	4.70528	2.53522e-06	9.80895e-06	NPTX2
ENSG00000076641	129.32	2.77027	0.114291	24.2387	8.7065e-130	9.50727e-128	PAG1
ENSG00000166670	9706.31	2.74749	0.0983173	27.9452	7.54815e-172	1.34299e-169	MMP10
ENSG00000110492	334.349	2.70307	0.251125	10.7638	5.0998e-27	8.33361e-26	MDK
ENSG00000070886	57.1887	2.69644	0.1716	15.7136	1.22144e-55	4.43957e-54	EPHA8
ENSG00000149289	131.262	2.67338	0.650205	4.1116	3.92926e-05	0.000129767	ZC3H12C
ENSG00000147872	450.862	2.66611	0.283138	9.41631	4.67236e-21	5.78767e-20	PLIN2
ENSG00000128567	145.967	2.5873	0.369894	6.99471	2.6581e-12	1.92568e-11	PODXL
ENSG00000214595	123.683	2.57873	0.121731	21.1837	1.34917e-99	9.83579e-98	EML6
ENSG00000054983	250.499	2.56065	0.449037	5.70254	1.18039e-08	6.01976e-08	GALC
ENSG00000168234	61.4314	2.54722	0.727	3.50375	0.000458762	0.00129433	TTC39C
ENSG00000065320	155.195	2.5346	0.658748	3.84761	0.000119275	0.000367727	NTN1
ENSG00000119900	54.6492	2.52731	0.108225	23.3525	1.29998e-120	1.25286e-118	OGFRL1
ENSG00000111424	137.594	2.49638	0.0838235	29.7814	6.81307e-195	1.53403e-192	VDR
ENSG00000164687	1023.49	2.48423	0.103911	23.9072	2.57701e-126	2.72062e-124	FABP5
ENSG00000162542	56.2419	2.47007	0.598137	4.12961	3.63377e-05	0.000120603	TMCO4
ENSG00000156103	204.966	2.45399	0.158883	15.4453	8.11704e-54	2.84858e-52	MMP16
ENSG00000112619	102.801	2.45342	0.329417	7.44775	9.49431e-14	7.60831e-13	PRPH2
ENSG00000139211	1786.22	2.44543	0.461582	5.29794	1.17118e-07	5.32495e-07	AMIGO2
ENSG00000141668	1050.74	2.41236	0.638808	3.77635	0.000159144	0.000482093	CBLN2
ENSG00000141298	1359.95	2.40698	0.128432	18.7412	2.28207e-78	1.24331e-76	SSH2
ENSG00000206538	605.175	2.40231	0.2895	8.29813	1.05761e-16	1.02587e-15	VGLL3
ENSG00000261652	50.3778	2.37116	0.313144	7.57209	3.67265e-14	3.02307e-13	PIERCE2
ENSG00000107165	1377.97	2.34994	0.527491	4.45495	8.39138e-06	3.03227e-05	TYRP1
ENSG00000196074	160.268	2.32131	0.136582	16.9957	8.83795e-65	3.81125e-63	SYCP2
ENSG00000172379	61.944	2.32038	0.536715	4.32329	1.53717e-05	5.37154e-05	ARNT2
ENSG00000101444	7202.32	2.31986	0.0559129	41.4906	0	0	AHCY
ENSG00000104497	1046.61	2.31015	0.0888215	26.0089	3.92456e-149	5.39744e-147	SNX16
ENSG00000101265	118.022	2.31015	0.318136	7.26152	3.82777e-13	2.94585e-12	RASSF2
ENSG00000176485	108.374	2.27989	0.0772793	29.5019	2.72004e-191	5.81564e-189	PLAAT3
ENSG00000153993	835.076	2.27961	0.714853	3.18892	0.00142806	0.00370227	SEMA3D
ENSG00000147862	830.278	2.25003	0.315391	7.13411	9.74188e-13	7.26657e-12	NFIB
ENSG00000133816	88.0195	2.24177	0.33354	6.72113	1.80319e-11	1.21758e-10	MICAL2
ENSG00000116254	244.287	2.23351	0.474363	4.70845	2.49611e-06	9.66646e-06	CHD5
ENSG00000029153	260.451	2.23084	0.453172	4.92271	8.53531e-07	3.51e-06	BMAL2
ENSG00000067057	691.843	2.22262	0.0883211	25.1652	9.64e-140	1.20823e-137	PFKP
ENSG00000206190	81.8806	2.22238	0.124292	17.8803	1.67972e-71	8.15596e-70	ATP10A
ENSG00000146072	163.119	2.21972	0.183757	12.0797	1.35277e-33	2.83048e-32	TNFRSF21
ENSG00000107984	1821.83	2.2116	0.0919409	24.0546	7.46669e-128	7.98215e-126	DKK1
ENSG00000112414	117.698	2.20285	0.613459	3.59086	0.000329583	0.000949777	ADGRG6
ENSG00000156076	503.922	2.19577	0.0332988	65.9415	0	0	WIF1
ENSG00000176225	1327.95	2.18504	0.182455	11.9758	4.75885e-33	9.7566e-32	RTTN
ENSG00000125827	559.467	2.17535	0.0617923	35.2042	1.72256e-271	7.18476e-269	TMX4
ENSG00000164695	300.999	2.16482	0.786612	2.75208	0.00592188	0.0137085	CHMP4C
ENSG00000158710	477.43	2.15888	0.0752297	28.6972	4.13906e-181	7.85897e-179	TAGLN2
ENSG00000109099	56.8076	2.15028	0.129834	16.5618	1.31641e-61	5.36755e-60	PMP22
ENSG00000133739	191.419	2.14943	0.196107	10.9605	5.91597e-28	1.0028e-26	LRRCC1
ENSG00000099337	68.0816	2.14867	0.127002	16.9184	3.2933e-64	1.38728e-62	KCNK6
ENSG00000182389	76.4126	2.1452	0.435016	4.93131	8.16796e-07	3.37092e-06	CACNB4
ENSG00000140284	124.509	2.14338	0.423778	5.0578	4.24128e-07	1.81302e-06	SLC27A2
ENSG00000153898	131.014	2.12195	0.114878	18.4713	3.5128e-76	1.824e-74	MCOLN2
ENSG00000186907	129.171	2.12123	0.483904	4.38359	1.16742e-05	4.14666e-05	RTN4RL2
ENSG00000075223	462.181	2.11997	0.392575	5.40017	6.65784e-08	3.12295e-07	SEMA3C
ENSG00000123104	236.633	2.11496	0.0564709	37.4521	5.54359e-307	2.82091e-304	ITPR2
ENSG00000107819	97.8677	2.10862	0.186274	11.32	1.045e-29	1.90049e-28	SFXN3
ENSG00000137501	94.8722	2.10317	0.140367	14.9833	9.43918e-51	3.13526e-49	SYTL2
ENSG00000134369	416.942	2.1021	0.233764	8.9924	2.41884e-19	2.74621e-18	NAV1
ENSG00000183196	143.593	2.10121	0.276185	7.60797	2.78432e-14	2.3113e-13	CHST6
ENSG00000182010	148.427	2.09906	0.581797	3.6079	0.000308689	0.000894427	RTKN2
ENSG00000168542	13961.5	2.06391	0.04546	45.4006	0	0	COL3A1
ENSG00000061918	72.5976	2.04591	0.303277	6.74602	1.51958e-11	1.03183e-10	GUCY1B1
ENSG00000164114	1512.47	2.02996	0.123246	16.4708	5.9459e-61	2.40129e-59	MAP9
ENSG00000141753	182.141	2.02919	0.0856797	23.6835	5.33677e-124	5.36693e-122	IGFBP4
ENSG00000011105	393.982	2.02918	0.210022	9.66179	4.38133e-22	5.68456e-21	TSPAN9
ENSG00000184307	495.107	2.02873	0.313388	6.47353	9.57419e-11	6.0581e-10	ZDHHC23
ENSG00000115041	128.845	2.02754	0.151425	13.3897	6.94469e-41	1.83147e-39	KCNIP3
ENSG00000242689	55.9779	2.02533	0.157793	12.8354	1.03926e-37	2.49216e-36	CNTF
ENSG00000138650	1934.11	2.01997	0.102112	19.7819	4.26204e-87	2.66435e-85	PCDH10
ENSG00000101144	321.905	2.01552	0.0894485	22.5327	1.98278e-112	1.68722e-110	BMP7
ENSG00000189057	193.973	2.01041	0.137569	14.6138	2.29195e-48	7.244e-47	FAM111B
ENSG00000107798	8937.67	2.00628	0.0686553	29.2225	1.00535e-187	2.06282e-185	LIPA
ENSG00000102265	3370.1	2.00583	0.0694764	28.8707	2.78631e-183	5.41162e-181	TIMP1
ENSG00000180336	67.5497	2.00235	0.203047	9.86149	6.11363e-23	8.25194e-22	MEIOC
ENSG00000166147	717.153	1.99623	0.0539068	37.0311	3.61376e-300	1.70269e-297	FBN1
ENSG00000162433	381.403	1.98144	0.126399	15.6761	2.20278e-55	7.93842e-54	AK4
ENSG00000173320	196.237	1.96387	0.266077	7.38083	1.57302e-13	1.2468e-12	STOX2
ENSG00000088836	349.702	1.95624	0.109472	17.8698	2.02778e-71	9.78991e-70	SLC4A11
ENSG00000135519	138.209	1.95057	0.383113	5.09136	3.55504e-07	1.53462e-06	KCNH3
ENSG00000287364	79.6991	1.95048	0.117224	16.6389	3.64183e-62	1.49209e-60	LOC105371672
ENSG00000136560	725.557	1.94328	0.0801924	24.2327	1.00738e-129	1.09533e-127	TANK
ENSG00000170873	73.4549	1.94275	0.103709	18.7328	2.67431e-78	1.4539e-76	MTSS1
ENSG00000137941	111.305	1.93318	0.260297	7.42681	1.11251e-13	8.88433e-13	TTLL7
ENSG00000141404	127.531	1.93087	0.174062	11.093	1.35642e-28	2.36541e-27	GNAL
ENSG00000106537	426.1	1.93062	0.26291	7.34326	2.08461e-13	1.63649e-12	TSPAN13
ENSG00000137267	109.573	1.92494	0.0991056	19.4231	4.91821e-84	2.90334e-82	TUBB2A
ENSG00000154229	130.397	1.91904	0.0794543	24.1528	6.98089e-129	7.55808e-127	PRKCA
ENSG00000154639	94.0077	1.9182	0.412129	4.65437	3.24979e-06	1.24095e-05	CXADR
ENSG00000206052	56.6669	1.91147	0.383295	4.98693	6.13463e-07	2.57012e-06	DOK6
ENSG00000182195	56.667	1.89973	0.702421	2.70454	0.0068399	0.0156261	LDOC1
ENSG00000095203	135	1.8941	0.186834	10.1379	3.75255e-24	5.38804e-23	EPB41L4B
ENSG00000099204	500.566	1.88156	0.224556	8.37904	5.3362e-17	5.28696e-16	ABLIM1
ENSG00000179348	696.174	1.87553	0.119676	15.6718	2.35988e-55	8.49256e-54	GATA2
ENSG00000170545	63.9986	1.87119	0.356049	5.25542	1.47688e-07	6.63306e-07	SMAGP
ENSG00000080854	58.3593	1.87019	0.336893	5.55127	2.83599e-08	1.38922e-07	IGSF9B
ENSG00000134996	61.1421	1.86837	0.176625	10.5782	3.76262e-26	5.86955e-25	OSTF1
ENSG00000196781	125.991	1.86707	0.196985	9.47822	2.58647e-21	3.24815e-20	TLE1
ENSG00000023892	122.64	1.86569	0.347659	5.36644	8.03062e-08	3.72716e-07	DEF6
ENSG00000198720	530.094	1.86191	0.0953348	19.5302	6.07462e-85	3.63662e-83	ANKRD13B
ENSG00000165959	64.773	1.85848	0.13773	13.4936	1.70621e-41	4.59864e-40	CLMN
ENSG00000135842	232.424	1.84568	0.219485	8.40915	4.12997e-17	4.12074e-16	NIBAN1
ENSG00000114631	168.523	1.8447	0.157569	11.7073	1.16941e-31	2.28169e-30	PODXL2
ENSG00000164684	249.643	1.83026	0.1374	13.3207	1.75493e-40	4.58898e-39	ZNF704
ENSG00000165169	54.5622	1.82609	0.53609	3.40632	0.000658456	0.00180958	DYNLT3
ENSG00000091409	720.195	1.8216	0.31339	5.81257	6.15202e-09	3.24406e-08	ITGA6
ENSG00000168792	644.334	1.82021	0.0844443	21.5551	4.74116e-103	3.56892e-101	ABHD15
ENSG00000259803	54.5978	1.81973	0.387573	4.6952	2.66349e-06	1.0274e-05	SLC22A31
ENSG00000101210	1141.87	1.81624	0.353918	5.1318	2.86988e-07	1.25418e-06	EEF1A2
ENSG00000096717	1723.34	1.81541	0.0914897	19.8428	1.27256e-87	8.07422e-86	SIRT1
ENSG00000181790	334.817	1.81352	0.159755	11.3519	7.25806e-30	1.32949e-28	ADGRB1
ENSG00000197535	476.281	1.80207	0.0562931	32.0123	7.34473e-225	2.09969e-222	MYO5A
ENSG00000101911	1668.1	1.801	0.0465668	38.6757	0	0	PRPS2
ENSG00000186897	84.1912	1.79279	0.293906	6.09987	1.06154e-09	6.07894e-09	C1QL4
ENSG00000118946	96.8894	1.78966	0.351624	5.0897	3.58635e-07	1.54762e-06	PCDH17
ENSG00000205542	6347.31	1.77692	0.301187	5.89974	3.64086e-09	1.96467e-08	TMSB4X
ENSG00000064835	167.607	1.77312	0.161597	10.9725	5.18243e-28	8.81394e-27	POU1F1
ENSG00000189127	114.649	1.77065	0.31224	5.67079	1.42142e-08	7.18563e-08	ANKRD34B
ENSG00000180071	75.5739	1.76874	0.309864	5.70811	1.1424e-08	5.83659e-08	ANKRD18A
ENSG00000115841	347.81	1.76076	0.30086	5.85241	4.84494e-09	2.58319e-08	RMDN2
ENSG00000072682	507.813	1.75881	0.121595	14.4645	2.03092e-47	6.30923e-46	P4HA2
ENSG00000145819	54.662	1.75109	0.315527	5.54973	2.86115e-08	1.39993e-07	ARHGAP26
ENSG00000143028	63.4587	1.74696	0.316907	5.51253	3.53708e-08	1.7158e-07	SYPL2
ENSG00000187653	112.432	1.74222	0.3777	4.61272	3.97441e-06	1.49996e-05	ENSG00000187653
ENSG00000006042	61.1151	1.72873	0.324641	5.32506	1.00921e-07	4.62988e-07	TMEM98
ENSG00000074410	581.603	1.72174	0.0839121	20.5183	1.47713e-93	1.01029e-91	CA12
ENSG00000203995	156.59	1.71819	0.301779	5.69354	1.24429e-08	6.33551e-08	ZYG11A
ENSG00000153790	84.2103	1.71207	0.255195	6.70887	1.96134e-11	1.31773e-10	C7orf31
ENSG00000137714	674.866	1.71176	0.251934	6.79446	1.08718e-11	7.48809e-11	FDX1
ENSG00000076716	159.097	1.69122	0.323896	5.22148	1.77496e-07	7.90205e-07	GPC4
ENSG00000171517	171	1.69027	0.0835913	20.2206	6.44404e-91	4.25859e-89	LPAR3
ENSG00000181418	148.359	1.6892	0.0991987	17.0284	5.05564e-65	2.19882e-63	DDN
ENSG00000171243	507.922	1.68235	0.0718543	23.4134	3.12273e-121	3.04413e-119	SOSTDC1
ENSG00000167549	183.907	1.67878	0.301	5.57736	2.44197e-08	1.20526e-07	CORO6
ENSG00000119599	109.306	1.67444	0.149884	11.1716	5.61822e-29	9.89234e-28	DCAF4
ENSG00000189184	50.2838	1.67372	0.192435	8.69757	3.39058e-18	3.59744e-17	PCDH18
ENSG00000005102	141.867	1.67342	0.300763	5.56391	2.6379e-08	1.29643e-07	MEOX1
ENSG00000196935	110.533	1.67185	0.0827645	20.2001	9.76653e-91	6.40438e-89	SRGAP1
ENSG00000126391	383.11	1.66987	0.0671514	24.8672	1.68652e-136	2.03365e-134	FRMD8
ENSG00000170390	54.0028	1.66042	0.0747269	22.2198	2.2111e-109	1.78594e-107	DCLK2
ENSG00000158050	138.143	1.65664	0.0871403	19.0112	1.37752e-80	7.78848e-79	DUSP2
ENSG00000164976	162.32	1.65663	0.27961	5.92478	3.12723e-09	1.69904e-08	MYORG
ENSG00000106327	204.657	1.65593	0.091604	18.0771	4.83023e-73	2.405e-71	TFR2
ENSG00000116761	132.496	1.65477	0.212609	7.78314	7.07469e-15	6.10381e-14	CTH
ENSG00000130066	71.7975	1.64435	0.0896898	18.3337	4.45173e-75	2.26985e-73	SAT1
ENSG00000081181	108.165	1.64249	0.28081	5.84913	4.94166e-09	2.6309e-08	ARG2
ENSG00000169604	414.186	1.63319	0.281716	5.7973	6.73899e-09	3.53526e-08	ANTXR1
ENSG00000177685	159.448	1.63174	0.137655	11.8538	2.05553e-32	4.11477e-31	CRACR2B
ENSG00000078804	303.459	1.63128	0.0615894	26.4864	1.38974e-154	2.06779e-152	TP53INP2
ENSG00000010278	108.737	1.63087	0.280707	5.80988	6.25188e-09	3.2933e-08	CD9
ENSG00000244274	216.825	1.62796	0.277261	5.87158	4.31651e-09	2.31454e-08	DBNDD2
ENSG00000130270	53.5228	1.62759	0.308644	5.27336	1.33945e-07	6.04893e-07	ATP8B3
ENSG00000101160	536.817	1.62612	0.276358	5.8841	4.00226e-09	2.15239e-08	CTSZ
ENSG00000154127	149.528	1.62389	0.16081	10.0982	5.62541e-24	7.97811e-23	UBASH3B
ENSG00000163171	109.707	1.62324	0.281146	5.77366	7.75681e-09	4.04088e-08	CDC42EP3
ENSG00000127124	98.8625	1.61208	0.0851511	18.932	6.22136e-80	3.48657e-78	HIVEP3
ENSG00000075340	111.303	1.61186	0.309823	5.20253	1.96589e-07	8.71852e-07	ADD2
ENSG00000115594	70.0038	1.60811	0.280201	5.73914	9.51592e-09	4.90307e-08	IL1R1
ENSG00000167191	132.751	1.60637	0.0656107	24.4834	2.22046e-132	2.49978e-130	GPRC5B
ENSG00000055732	65.4288	1.60553	0.275313	5.83164	5.48846e-09	2.9073e-08	MCOLN3
ENSG00000096433	701.253	1.60064	0.271813	5.88875	3.89119e-09	2.09576e-08	ITPR3
ENSG00000139318	2243.18	1.59466	0.278264	5.73075	9.99864e-09	5.14346e-08	DUSP6
ENSG00000163472	111.993	1.5932	0.0896556	17.7702	1.20168e-70	5.71481e-69	TMEM79
ENSG00000150995	323.047	1.59288	0.0958582	16.617	5.24551e-62	2.14224e-60	ITPR1
ENSG00000213047	69.3076	1.59243	0.300314	5.30253	1.14206e-07	5.20092e-07	DENND1B
ENSG00000138646	81.1775	1.59102	0.231566	6.87072	6.38774e-12	4.48588e-11	HERC5
ENSG00000196739	152.731	1.5907	0.103027	15.4396	8.85933e-54	3.10479e-52	COL27A1
ENSG00000110090	652.586	1.59049	0.259014	6.14055	8.22377e-10	4.76297e-09	CPT1A
ENSG00000157557	64.5268	1.58969	0.128628	12.3588	4.36399e-35	9.58006e-34	ETS2
ENSG00000114166	120.236	1.56768	0.117016	13.3972	6.2805e-41	1.6628e-39	KAT2B
ENSG00000105643	149.04	1.56137	0.0895527	17.4352	4.46304e-68	2.046e-66	ARRDC2
ENSG00000171867	913.365	1.55766	0.081264	19.1678	6.86953e-82	3.93652e-80	PRNP
ENSG00000170485	54.6516	1.5566	0.271976	5.72329	1.0448e-08	5.36485e-08	NPAS2
ENSG00000142552	70.7641	1.55484	0.254803	6.10214	1.04657e-09	6.00405e-09	RCN3
ENSG00000198873	85.79	1.55273	0.0776001	20.0094	4.55715e-89	2.92797e-87	GRK5
ENSG00000124615	59.1801	1.55129	0.167957	9.23621	2.55393e-20	3.05499e-19	MOCS1
ENSG00000184271	90.2857	1.55082	0.0982752	15.7804	4.24697e-56	1.55252e-54	POU6F1
ENSG00000164023	148.294	1.54127	0.239912	6.42432	1.32465e-10	8.27067e-10	SGMS2
ENSG00000166801	1538.96	1.53963	0.148554	10.3641	3.61083e-25	5.39146e-24	FAM111A
ENSG00000148175	784.903	1.52721	0.035802	42.6571	0	0	STOM
ENSG00000122644	70.4962	1.52273	0.264651	5.75372	8.72987e-09	4.52094e-08	ARL4A
ENSG00000100078	135.656	1.51721	0.300064	5.0563	4.27479e-07	1.82612e-06	PLA2G3
ENSG00000111679	58.265	1.51513	0.256495	5.90705	3.48292e-09	1.88344e-08	PTPN6
ENSG00000168389	152.498	1.50926	0.241303	6.25465	3.98412e-10	2.38625e-09	MFSD2A
ENSG00000171444	142.492	1.50761	0.242295	6.22221	4.90192e-10	2.89776e-09	MCC
ENSG00000151726	873.186	1.50534	0.200791	7.49707	6.52596e-14	5.28958e-13	ACSL1
ENSG00000110042	474.095	1.48872	0.178772	8.3275	8.25675e-17	8.06435e-16	DTX4
ENSG00000121316	571.313	1.48847	0.0479947	31.0132	3.57473e-211	9.2808e-209	PLBD1
ENSG00000198682	57.9078	1.48797	0.0892534	16.6713	2.12007e-62	8.7142e-61	PAPSS2
ENSG00000119865	56.5399	1.48784	0.146985	10.1224	4.39438e-24	6.27771e-23	CNRIP1
ENSG00000025156	957.348	1.48641	0.0649931	22.8703	9.18049e-116	8.22462e-114	HSF2
ENSG00000065717	217.796	1.48485	0.128508	11.5545	7.00482e-31	1.32904e-29	TLE2
ENSG00000050767	108.226	1.48438	0.12979	11.4368	2.73778e-30	5.08819e-29	COL23A1
ENSG00000180815	65.2923	1.47731	0.302733	4.87989	1.06145e-06	4.31274e-06	MAP3K15
ENSG00000154188	76.2758	1.47705	0.120221	12.2861	1.07601e-34	2.33391e-33	ANGPT1
ENSG00000163947	68.4507	1.47554	0.263267	5.60473	2.08585e-08	1.03815e-07	ARHGEF3
ENSG00000170017	1621.49	1.47174	0.246114	5.97994	2.23221e-09	1.23171e-08	ALCAM
ENSG00000290082	88.764	1.46285	0.133277	10.976	4.98544e-28	8.49595e-27	ENSG00000290082
ENSG00000280623	174.354	1.45774	0.131751	11.0644	1.86753e-28	3.24116e-27	ENSG00000280623
ENSG00000178445	543.574	1.45742	0.2598	5.60978	2.02584e-08	1.00927e-07	GLDC
ENSG00000007264	244.4	1.45409	0.136064	10.6868	1.1733e-26	1.87161e-25	MATK
ENSG00000265972	113.174	1.4534	0.135867	10.6972	1.04872e-26	1.67921e-25	TXNIP
ENSG00000180694	665.732	1.45282	0.202617	7.17027	7.48499e-13	5.62269e-12	TMEM64
ENSG00000197223	405.362	1.45198	0.25053	5.79561	6.80715e-09	3.56955e-08	C1D
ENSG00000130751	136.499	1.45005	0.242195	5.98712	2.13587e-09	1.18111e-08	NPAS1
ENSG00000065923	211.941	1.44937	0.226126	6.40954	1.45957e-10	9.08189e-10	SLC9A7
ENSG00000176909	50.8612	1.44689	0.270813	5.34277	9.15378e-08	4.21996e-07	MAMSTR
ENSG00000103811	82.0461	1.44661	0.246043	5.87953	4.11445e-09	2.20945e-08	CTSH
ENSG00000130829	108.137	1.44633	0.18328	7.89138	2.98873e-15	2.64587e-14	DUSP9
ENSG00000147459	228.461	1.43948	0.226429	6.3573	2.05337e-10	1.26071e-09	DOCK5
ENSG00000198001	59.2153	1.4387	0.2535	5.67534	1.38415e-08	7.01252e-08	IRAK4
ENSG00000143153	102.478	1.43483	0.263794	5.43922	5.35141e-08	2.53785e-07	ATP1B1
ENSG00000106511	2606.8	1.43323	0.0992255	14.4442	2.72718e-47	8.4516e-46	MEOX2
ENSG00000099377	58.6667	1.43222	0.282241	5.07445	3.88622e-07	1.66853e-06	HSD3B7
ENSG00000175161	74.5221	1.42939	0.352124	4.05934	4.92107e-05	0.000160748	CADM2
ENSG00000100626	129.1	1.4282	0.246736	5.78839	7.10661e-09	3.71662e-08	GALNT16
ENSG00000177283	550.722	1.42295	0.056497	25.1863	5.66015e-140	7.16474e-138	FZD8
ENSG00000089327	308.381	1.42229	0.22413	6.34582	2.21245e-10	1.35348e-09	FXYD5
ENSG00000005059	267.982	1.41911	0.211493	6.70999	1.94641e-11	1.30804e-10	MCUB
ENSG00000154122	141.133	1.41725	0.199558	7.10194	1.23022e-12	9.11219e-12	ANKH
ENSG00000133131	275.016	1.4166	0.060827	23.289	5.73538e-120	5.48592e-118	MORC4
ENSG00000080200	160.264	1.41553	0.245224	5.77241	7.81461e-09	4.06932e-08	CRYBG3
ENSG00000065361	159.288	1.41304	0.25341	5.5761	2.45975e-08	1.21333e-07	ERBB3
ENSG00000165905	164.628	1.41044	0.289878	4.86563	1.14094e-06	4.62097e-06	LARGE2
ENSG00000148842	512.415	1.40988	0.0468105	30.1187	2.75379e-199	6.36952e-197	CNNM2
ENSG00000148344	100.963	1.40868	0.109017	12.9216	3.39792e-38	8.2889e-37	PTGES
ENSG00000181826	106.539	1.40302	0.0718683	19.5221	7.12503e-85	4.25545e-83	RELL1
ENSG00000147804	98.2002	1.39961	0.146455	9.5566	1.2169e-21	1.55196e-20	SLC39A4
ENSG00000179097	187.933	1.39875	0.227483	6.14882	7.80618e-10	4.52524e-09	HTR1F
ENSG00000164125	51.8551	1.3976	0.247259	5.65238	1.5824e-08	7.97088e-08	GASK1B
ENSG00000101224	896.593	1.39318	0.0686244	20.3016	1.24476e-91	8.37844e-90	CDC25B
ENSG00000171004	225.836	1.39228	0.22112	6.29649	3.04466e-10	1.84047e-09	HS6ST2
ENSG00000114646	102.185	1.38517	0.230226	6.01656	1.78165e-09	9.94088e-09	CSPG5
ENSG00000115107	343.272	1.38346	0.158849	8.70929	3.05775e-18	3.25244e-17	STEAP3
ENSG00000121743	124.616	1.37997	0.23269	5.93052	3.01974e-09	1.6431e-08	GJA3
ENSG00000175305	188.706	1.37756	0.140509	9.80403	1.08184e-22	1.44413e-21	CCNE2
ENSG00000198892	78.6051	1.37193	0.175407	7.82142	5.22293e-15	4.54781e-14	SHISA4
ENSG00000171462	62.6304	1.36834	0.153094	8.93796	3.96423e-19	4.44718e-18	DLK2
ENSG00000125875	827.846	1.36345	0.0431826	31.5742	8.34888e-219	2.25979e-216	TBC1D20
ENSG00000091490	91.1893	1.36121	0.2661	5.11542	3.13046e-07	1.36174e-06	SEL1L3
ENSG00000118263	95.2398	1.35714	0.337756	4.01811	5.86669e-05	0.000188801	KLF7
ENSG00000035681	1058.47	1.35446	0.0408221	33.1797	2.11597e-241	6.99178e-239	NSMAF
ENSG00000186660	3051.32	1.35291	0.128059	10.5648	4.33896e-26	6.73558e-25	ZFP91
ENSG00000179750	237.331	1.35283	0.191574	7.06168	1.64505e-12	1.2055e-11	APOBEC3B
ENSG00000104312	1047.24	1.35202	0.184591	7.32441	2.39954e-13	1.87562e-12	RIPK2
ENSG00000135324	71.0397	1.34565	0.141915	9.48211	2.49196e-21	3.13101e-20	MRAP2
ENSG00000064393	130.055	1.33937	0.199525	6.7128	1.90927e-11	1.28546e-10	HIPK2
ENSG00000187699	53.0886	1.33876	0.253821	5.27444	1.33161e-07	6.01566e-07	C2orf88
ENSG00000160712	66.7219	1.33552	0.242748	5.50166	3.76224e-08	1.81809e-07	IL6R
ENSG00000164300	258.659	1.32714	0.0826098	16.0651	4.47926e-58	1.7112e-56	SERINC5
ENSG00000215305	523.161	1.32713	0.0657801	20.1753	1.61345e-90	1.0553e-88	VPS16
ENSG00000169071	73.1629	1.3265	0.337482	3.93057	8.47456e-05	0.000266986	ROR2
ENSG00000079691	184.246	1.31719	0.210847	6.24714	4.18042e-10	2.49326e-09	CARMIL1
ENSG00000197442	76.6755	1.31266	0.201768	6.5058	7.72803e-11	4.94404e-10	MAP3K5
ENSG00000171310	130.886	1.31227	0.213175	6.15582	7.46896e-10	4.34162e-09	CHST11
ENSG00000161249	274.634	1.31121	0.208266	6.29586	3.05707e-10	1.84665e-09	DMKN
ENSG00000197989	319.175	1.30823	0.0570468	22.9325	2.20113e-116	1.993e-114	SNHG12
ENSG00000243701	166.999	1.30069	0.200843	6.47618	9.40731e-11	5.95695e-10	DUBR
ENSG00000101695	107.663	1.29695	0.0944513	13.7315	6.57868e-43	1.83331e-41	RNF125
ENSG00000100196	402.63	1.29166	0.197204	6.54988	5.75833e-11	3.71984e-10	KDELR3
ENSG00000129317	115.73	1.28657	0.214391	6.00106	1.96038e-09	1.08999e-08	PUS7L
ENSG00000169783	51.1055	1.28542	0.138175	9.30285	1.36736e-20	1.65744e-19	LINGO1
ENSG00000187583	51.6158	1.27922	0.173778	7.36124	1.82212e-13	1.43708e-12	PLEKHN1
ENSG00000101220	406.45	1.27334	0.106341	11.9741	4.85543e-33	9.94659e-32	C20orf27
ENSG00000166415	156.57	1.27177	0.237055	5.36487	8.10089e-08	3.7584e-07	WDR72
ENSG00000231245	55.5952	1.26441	0.223656	5.65336	1.57344e-08	7.92892e-08	ENSG00000231245
ENSG00000170385	503.764	1.26011	0.0979722	12.862	7.368e-38	1.77355e-36	SLC30A1
ENSG00000078900	106.369	1.25543	0.203311	6.17492	6.61969e-10	3.86828e-09	TP73
ENSG00000177888	690.728	1.25411	0.10851	11.5576	6.761e-31	1.28373e-29	ZBTB41
ENSG00000255282	62.2941	1.25316	0.211185	5.93397	2.95704e-09	1.6107e-08	WTAPP1
ENSG00000171729	104.94	1.25033	0.202426	6.17674	6.54374e-10	3.82477e-09	TMEM51
ENSG00000100036	64.7667	1.25018	0.180595	6.92258	4.43495e-12	3.16163e-11	SLC35E4
ENSG00000185420	356.668	1.24368	0.187882	6.61946	3.60506e-11	2.3695e-10	SMYD3
ENSG00000280173	56.247	1.24327	0.11322	10.981	4.71468e-28	8.05072e-27	ENSG00000280173
ENSG00000180818	807.82	1.23932	0.0930672	13.3164	1.85737e-40	4.84688e-39	HOXC10
ENSG00000182809	258.448	1.23923	0.215756	5.74368	9.26401e-09	4.77811e-08	CRIP2
ENSG00000026559	73.5309	1.23442	0.157316	7.84677	4.26901e-15	3.74281e-14	KCNG1
ENSG00000228649	100.71	1.23191	0.164535	7.48727	7.03194e-14	5.68883e-13	SNHG26
ENSG00000171126	89.6173	1.22815	0.111425	11.0223	2.98499e-28	5.12463e-27	KCNG3
ENSG00000165244	228.275	1.22579	0.0976866	12.5482	4.06491e-36	9.24249e-35	ZNF367
ENSG00000197712	252.191	1.22397	0.0827509	14.791	1.67396e-49	5.38439e-48	FAM114A1
ENSG00000176170	239.642	1.22338	0.0948079	12.9038	4.28562e-38	1.04244e-36	SPHK1
ENSG00000198561	104.56	1.22029	0.125431	9.72873	2.27405e-22	2.98857e-21	CTNND1
ENSG00000103021	151.432	1.21652	0.0846137	14.3773	7.18508e-47	2.2132e-45	CCDC113
ENSG00000148120	580.659	1.21565	0.153479	7.92058	2.36398e-15	2.1001e-14	AOPEP
ENSG00000167702	168.517	1.20908	0.240133	5.03504	4.7775e-07	2.02894e-06	KIFC2
ENSG00000166813	335.956	1.20812	0.178415	6.77138	1.27555e-11	8.72887e-11	KIF7
ENSG00000232110	278.246	1.20388	0.104644	11.5045	1.25143e-30	2.35504e-29	LOC124902477
ENSG00000154040	53.872	1.19269	0.215215	5.54186	2.99279e-08	1.46152e-07	CABYR
ENSG00000026103	226.128	1.19166	0.0973821	12.237	1.97294e-34	4.25403e-33	FAS
ENSG00000006282	231.774	1.19063	0.144839	8.22038	2.02866e-16	1.93098e-15	SPATA20
ENSG00000135090	135.699	1.18923	0.0742481	16.017	9.72692e-58	3.68277e-56	TAOK3
ENSG00000144730	112.02	1.18812	0.165907	7.16137	7.98729e-13	5.98764e-12	IL17RD
ENSG00000164070	1108.76	1.18637	0.134861	8.797	1.40526e-18	1.53188e-17	HSPA4L
ENSG00000198715	62.2298	1.18627	0.196177	6.04695	1.47609e-09	8.31196e-09	GLMP
ENSG00000110057	70.7606	1.18605	0.234007	5.06845	4.01059e-07	1.71902e-06	UNC93B1
ENSG00000175806	73.8119	1.18332	0.193925	6.10194	1.04791e-09	6.01037e-09	MSRA
ENSG00000167778	241.273	1.17841	0.081151	14.5212	8.88949e-48	2.78541e-46	SPRYD3
ENSG00000070404	174.211	1.17554	0.164944	7.12691	1.02646e-12	7.64529e-12	FSTL3
ENSG00000178821	78.4184	1.17164	0.260109	4.50443	6.65513e-06	2.43881e-05	TMEM52
ENSG00000106852	144.37	1.1692	0.107026	10.9244	8.80917e-28	1.48333e-26	LHX6
ENSG00000143494	229.793	1.16911	0.0510207	22.9145	3.33141e-116	3.00572e-114	VASH2
ENSG00000136052	76.1905	1.16859	0.194906	5.99565	2.02675e-09	1.12468e-08	SLC41A2
ENSG00000064601	489.832	1.16801	0.0746669	15.6429	3.71447e-55	1.33297e-53	CTSA
ENSG00000144642	510.016	1.16793	0.183733	6.35666	2.06191e-10	1.26535e-09	RBMS3
ENSG00000116983	69.6176	1.16156	0.169521	6.85198	7.28333e-12	5.09653e-11	HPCAL4
ENSG00000106211	422.36	1.15996	0.414439	2.79888	0.00512805	0.012026	HSPB1
ENSG00000106524	459.086	1.15904	0.0996941	11.6259	3.04251e-31	5.8379e-30	ANKMY2
ENSG00000112992	1317.76	1.15876	0.0555075	20.8758	8.8878e-97	6.29895e-95	NNT
ENSG00000105245	245.125	1.15331	0.086892	13.2729	3.32423e-40	8.62165e-39	NUMBL
ENSG00000146386	218.534	1.15309	0.185698	6.20952	5.31467e-10	3.13593e-09	ABRACL
ENSG00000175895	73.6182	1.15176	0.0883168	13.0413	7.12715e-39	1.76741e-37	PLEKHF2
ENSG00000142197	81.3721	1.15119	0.196616	5.85503	4.76938e-09	2.54557e-08	DOP1B
ENSG00000129596	75.7536	1.15098	0.196271	5.86424	4.51197e-09	2.41528e-08	CDO1
ENSG00000106348	920.681	1.15038	0.111446	10.3223	5.58705e-25	8.28388e-24	IMPDH1
ENSG00000074370	59.054	1.14894	0.237896	4.82959	1.36811e-06	5.4843e-06	ATP2A3
ENSG00000123595	353.879	1.14285	0.0993823	11.4995	1.32609e-30	2.4937e-29	RAB9A
ENSG00000245910	340.392	1.13912	0.0527607	21.5904	2.21206e-103	1.68005e-101	ENSG00000245910
ENSG00000072954	142.929	1.13902	0.176844	6.44082	1.18829e-10	7.45796e-10	TMEM38A
ENSG00000114737	56.5165	1.13808	0.0987382	11.5262	9.73252e-31	1.83698e-29	CISH
ENSG00000120738	396.785	1.13751	0.216775	5.24739	1.54267e-07	6.91266e-07	EGR1
ENSG00000161921	350.523	1.13532	0.0474673	23.9179	1.99368e-126	2.11355e-124	CXCL16
ENSG00000110400	411.365	1.13527	0.184594	6.15012	7.74249e-10	4.49241e-09	NECTIN1
ENSG00000143458	276.924	1.13169	0.0555101	20.3872	2.17392e-92	1.47104e-90	GABPB2
ENSG00000152642	383.119	1.12812	0.0508041	22.2053	3.0548e-109	2.4596e-107	GPD1L
ENSG00000101236	205.251	1.12791	0.0841476	13.404	5.73164e-41	1.52223e-39	RNF24
ENSG00000083544	821.014	1.12644	0.172815	6.51818	7.11657e-11	4.56432e-10	TDRD3
ENSG00000158301	140.391	1.12484	0.059927	18.7702	1.32309e-78	7.23941e-77	GPRASP2
ENSG00000080823	245.148	1.12089	0.0982218	11.4118	3.64973e-30	6.75837e-29	MOK
ENSG00000119699	197.704	1.11813	0.0578668	19.3225	3.47682e-83	2.01965e-81	TGFB3
ENSG00000187240	2040.09	1.11804	0.061085	18.3029	7.83872e-75	3.98085e-73	DYNC2H1
ENSG00000084092	461.676	1.11774	0.106295	10.5155	7.33211e-26	1.12856e-24	NOA1
ENSG00000212498	66.1416	1.11371	0.0785762	14.1736	1.33498e-45	3.99129e-44	SNORD86
ENSG00000088826	50.9292	1.11368	0.164658	6.76356	1.34643e-11	9.18178e-11	SMOX
ENSG00000151835	2775.92	1.11185	0.089905	12.367	3.94382e-35	8.68016e-34	SACS
ENSG00000112697	2206.35	1.10982	0.153167	7.24583	4.29791e-13	3.28778e-12	TMEM30A
ENSG00000265688	61.5737	1.10905	0.123751	8.96187	3.19204e-19	3.60156e-18	MILIP
ENSG00000136816	495.314	1.1087	0.0357685	30.9966	5.99513e-211	1.54075e-208	TOR1B
ENSG00000164823	882.753	1.10509	0.174034	6.34985	2.15531e-10	1.32043e-09	OSGIN2
ENSG00000100167	312.68	1.10197	0.136554	8.0698	7.04133e-16	6.48399e-15	SEPTIN3
ENSG00000163040	176.195	1.10093	0.100296	10.9768	4.94042e-28	8.42488e-27	CCDC74A
ENSG00000184304	81.2999	1.09724	0.147113	7.4585	8.75142e-14	7.03737e-13	PRKD1
ENSG00000048342	441.072	1.09439	0.0341484	32.048	2.3402e-225	6.84386e-223	CC2D2A
ENSG00000138744	428.244	1.09226	0.160749	6.7948	1.08465e-11	7.47677e-11	NAAA
ENSG00000230699	71.1789	1.08974	0.155755	6.99651	2.62415e-12	1.90163e-11	ENSG00000230699
ENSG00000174106	1363.91	1.08775	0.12238	8.88832	6.20418e-19	6.88112e-18	LEMD3
ENSG00000143772	263.98	1.08671	0.187421	5.79825	6.70116e-09	3.51614e-08	ITPKB
ENSG00000104998	411.361	1.08287	0.0822426	13.1668	1.3623e-39	3.46263e-38	IL27RA
ENSG00000169884	107.887	1.08024	0.0816254	13.2341	5.57632e-40	1.43311e-38	WNT10B
ENSG00000082014	569.797	1.07863	0.0493563	21.854	7.12212e-106	5.61016e-104	SMARCD3
ENSG00000261236	848.835	1.07782	0.125359	8.59785	8.12247e-18	8.46273e-17	BOP1
ENSG00000141384	124.036	1.07741	0.0825289	13.0549	5.95943e-39	1.47928e-37	TAF4B
ENSG00000014914	370.245	1.07617	0.125495	8.57534	9.87927e-18	1.02588e-16	MTMR11
ENSG00000104325	489.235	1.07442	0.089114	12.0567	1.78833e-33	3.72649e-32	DECR1
ENSG00000167779	80.2848	1.07408	0.181782	5.9086	3.45021e-09	1.86774e-08	IGFBP6
ENSG00000142733	164.095	1.07146	0.091372	11.7263	9.34454e-32	1.82887e-30	MAP3K6
ENSG00000224032	235.22	1.07093	0.0799171	13.4005	6.00923e-41	1.59429e-39	ENSG00000224032
ENSG00000137766	341.464	1.06969	0.179232	5.96821	2.39865e-09	1.31954e-08	UNC13C
ENSG00000076554	931.098	1.06808	0.16334	6.53902	6.19219e-11	3.99057e-10	TPD52
ENSG00000124942	1290.55	1.06653	0.162675	6.55622	5.51886e-11	3.56931e-10	AHNAK
ENSG00000163512	404.395	1.06648	0.0436799	24.4158	1.163e-131	1.29782e-129	AZI2
ENSG00000278274	57.0567	1.06579	0.106864	9.97335	1.99395e-23	2.75568e-22	SNORA61
ENSG00000102034	247.867	1.06533	0.0628203	16.9584	1.66742e-64	7.11817e-63	ELF4
ENSG00000104450	145.143	1.06228	0.202165	5.25454	1.48395e-07	6.66245e-07	SPAG1
ENSG00000077585	178.12	1.06001	0.147328	7.1949	6.25068e-13	4.7304e-12	GPR137B
ENSG00000147010	570.297	1.05735	0.0871031	12.139	6.56063e-34	1.39801e-32	SH3KBP1
ENSG00000137563	500.73	1.05522	0.111464	9.46692	2.88226e-21	3.61071e-20	GGH
ENSG00000185090	115.911	1.05488	0.0819448	12.8731	6.38277e-38	1.54077e-36	MANEAL
ENSG00000076685	1529.67	1.05473	0.15779	6.68438	2.3191e-11	1.55072e-10	NT5C2
ENSG00000184162	242.429	1.05451	0.0737323	14.3018	2.13154e-46	6.46396e-45	NR2C2AP
ENSG00000133641	436.009	1.0537	0.151487	6.95571	3.5079e-12	2.51768e-11	C12orf29
ENSG00000158747	211.728	1.05344	0.0831657	12.6667	9.04148e-37	2.10276e-35	NBL1
ENSG00000004399	312.974	1.05286	0.148475	7.09115	1.32998e-12	9.81966e-12	PLXND1
ENSG00000125877	535.627	1.05226	0.0364622	28.8588	3.92874e-183	7.57264e-181	ITPA
ENSG00000124126	75.7586	1.05059	0.124294	8.45249	2.85149e-17	2.87329e-16	PREX1
ENSG00000196116	83.1911	1.04859	0.198565	5.28086	1.28577e-07	5.82097e-07	TDRD7
ENSG00000102007	479.081	1.04859	0.0515958	20.3231	8.03565e-92	5.4231e-90	PLP2
ENSG00000177706	125.914	1.04782	0.0802533	13.0564	5.84643e-39	1.45406e-37	FAM20C
ENSG00000184916	336.176	1.04561	0.119229	8.76979	1.79003e-18	1.93639e-17	JAG2
ENSG00000133195	123.677	1.04288	0.0996425	10.4662	1.23513e-25	1.88288e-24	SLC39A11
ENSG00000141540	124.963	1.0421	0.0825957	12.6168	1.70575e-36	3.92046e-35	TTYH2
ENSG00000184428	754.594	1.04032	0.0807525	12.8828	5.62854e-38	1.36128e-36	TOP1MT
ENSG00000233757	223.67	1.03992	0.0815623	12.75	3.11866e-37	7.36067e-36	LOC344065
ENSG00000135605	50.6213	1.0398	0.193887	5.36292	8.18889e-08	3.79577e-07	TEC
ENSG00000163710	269.003	1.03948	0.0589937	17.6202	1.72355e-69	8.10577e-68	PCOLCE2
ENSG00000071967	902.443	1.03818	0.138987	7.46964	8.04171e-14	6.48305e-13	CYBRD1
ENSG00000034152	314.993	1.03475	0.110662	9.35046	8.72639e-21	1.06589e-19	MAP2K3
ENSG00000051620	152.66	1.03124	0.164904	6.25362	4.01058e-10	2.39982e-09	HEBP2
ENSG00000103742	133.025	1.03095	0.140854	7.31933	2.49219e-13	1.94446e-12	IGDCC4
ENSG00000170425	189.47	1.02974	0.0807034	12.7595	2.75861e-37	6.52904e-36	ADORA2B
ENSG00000136935	265.195	1.02949	0.0361906	28.4463	5.41187e-178	1.00507e-175	GOLGA1
ENSG00000128203	72.0555	1.02887	0.187746	5.48015	4.24971e-08	2.04048e-07	ASPHD2
ENSG00000140367	381.094	1.02452	0.146261	7.00477	2.47391e-12	1.79685e-11	UBE2Q2
ENSG00000126878	817.239	1.02326	0.155205	6.59293	4.31222e-11	2.81395e-10	AIF1L
ENSG00000233016	445.065	1.01854	0.0888504	11.4635	2.01232e-30	3.75638e-29	SNHG7
ENSG00000124151	798.776	1.01696	0.0645346	15.7584	6.01392e-56	2.19215e-54	NCOA3
ENSG00000134508	96.2517	1.01667	0.131531	7.72955	1.07931e-14	9.17194e-14	CABLES1
ENSG00000175600	80.1563	1.0151	0.181434	5.59491	2.20736e-08	1.09434e-07	SUGCT
ENSG00000131016	661.427	1.01428	0.159624	6.35419	2.09525e-10	1.28487e-09	AKAP12
ENSG00000164961	1208.3	1.01407	0.036236	27.9851	2.46919e-172	4.45558e-170	WASHC5
ENSG00000101442	105.483	1.01349	0.0534841	18.9495	4.46219e-80	2.50621e-78	ACTR5
ENSG00000070778	82.4517	1.01219	0.1719	5.88828	3.90238e-09	2.10089e-08	PTPN21
ENSG00000069974	334.411	1.00971	0.156386	6.45652	1.07139e-10	6.75742e-10	RAB27A
ENSG00000110719	140.932	1.00901	0.30816	3.27431	0.00105919	0.00281158	TCIRG1
ENSG00000100504	1571.63	1.00848	0.15009	6.71913	1.82812e-11	1.23311e-10	PYGL
ENSG00000066735	107.69	1.00753	0.163564	6.15989	7.27962e-10	4.2364e-09	KIF26A
ENSG00000123908	1217.68	1.00727	0.0451914	22.2889	4.73777e-110	3.83895e-108	AGO2
ENSG00000116396	66.2153	1.0051	0.160122	6.27707	3.45003e-10	2.07712e-09	KCNC4
ENSG00000131187	97.0397	1.00466	0.123139	8.15875	3.38511e-16	3.17462e-15	F12
ENSG00000160326	93.8463	1.00456	0.101356	9.91123	3.72046e-23	5.08103e-22	SLC2A6
ENSG00000129128	3776.11	1.00366	0.0722141	13.8984	6.47295e-44	1.84631e-42	SPCS3
ENSG00000145284	324.852	1.00189	0.153237	6.53816	6.22822e-11	4.01177e-10	SCD5
ENSG00000198171	392.966	1.00158	0.0632423	15.8372	1.72195e-56	6.35871e-55	DDRGK1
ENSG00000111012	50.7401	1.00132	0.0845423	11.844	2.31119e-32	4.62292e-31	CYP27B1
