# Supplementary material for: Introduction of AGPAT3 gene as a regulator of cisplatin resistance in A2780 ovarian endometrioid carcinoma cell line
Source: PLoS One. 2025 Mar 10;20(3):e0318740. doi: 10.1371/journal.pone.0318740 (PMC11892817; doi:10.1371/journal.pone.0318740)
Supplement: S2 File — (ZIP) [file pone.0318740.s005.zip]

Archive with 4 entries (4 files):
- Supplementry (Western blot)-merged.pdf
- 1-Resistant and Sensitive (Figure 2 E,F,G).xlsx
- 2-Over and Mock (Figure 3 C,D,E) .xlsx
- 3-Down and Mock (Figure 4 C,D,E)  - Copy.xlsx
