# Supplementary material for: Introduction of AGPAT3 gene as a regulator of cisplatin resistance in A2780 ovarian endometrioid carcinoma cell line
Source: PLoS One. 2025 Mar 10;20(3):e0318740. doi: 10.1371/journal.pone.0318740 (PMC11892817; doi:10.1371/journal.pone.0318740)
Supplement: S2 File — (ZIP) [file pone.0318740.s005.zip › 1-Resistant and Sensitive (Figure 2 E,F,G).xlsx]

## Sheet: Sheet1
Gene	Group	Target density	relative density =TARGET DENSITY/LOADING CONTROL	relative density (FOLD OF CONTROL)
			AGPAT3/BACTIN	AGPAT3/BACTIN (FOLD OF CONTROL)
AGPAT3	R	17111.2	0.789503	2.7544
	S	6417.66	0.286633	1
			m-TOR./BACTIN	m-TOR/BACTIN (FOLD OF CONTROL)
m-TOR	R	15501.4	0.715228	1.13631
	S	14092.8	0.629431	1.00005
			P-Mtor./BACTIN	P-Mtor/BACTIN (FOLD OF CONTROL)
P-mTOR	R	21066	0.971977	1.54196
	S	14113.4	0.630351	1
			S6K./BACTIN	S6K/BACTIN (FOLD OF CONTROL)
S6K	R	17719.8	0.81758	1.019
	S	17964.2	0.802339	1
			P-S6K/BACTIN	P-S6K/BACTIN (FOLD OF CONTROL)
P-S6K	R	22119.2	1.02057	1.98067
	S	11536.7	0.515264	1
			.../BACTIN	.../BACTIN (FOLD OF CONTROL)
B-actin	R	21673.4
	S	22389.8
		Group	P-mTOR/mTOR
			relative density /ratio	relative density (FOLD OF CONTROL)
		Resistat	1.35897	1.35707
		Sensitive	1.00146	1
			P-S6K/S6K
			relative density /ratio	relative density (FOLD OF CONTROL)
		Resistat	1.24828	1.94375
		Sensitive	0.642203	1
