# Supplementary material for: Introduction of AGPAT3 gene as a regulator of cisplatin resistance in A2780 ovarian endometrioid carcinoma cell line
Source: PLoS One. 2025 Mar 10;20(3):e0318740. doi: 10.1371/journal.pone.0318740 (PMC11892817; doi:10.1371/journal.pone.0318740)
Supplement: S2 File — (ZIP) [file pone.0318740.s005.zip › 2-Over and Mock (Figure 3 C,D,E) .xlsx]

## Sheet: Sheet1
Gene	Group	Target density	relative density =TARGET DENSITY/LOADING CONTROL	relative density (FOLD OF CONTROL)
			AGPAT3/BACTIN	AGPAT3/BACTIN (FOLD OF CONTROL)
AGPAT3	Over	15371.1	0.866548	1.348
	Mock	8911.95	0.642839	1
			m-TOR./BACTIN	m-TOR/BACTIN (FOLD OF CONTROL)
m-TOR	Over	16203.9	0.913496	0.914233
	Mock	13852.3	0.999194	1
			P-Mtor./BACTIN	P-Mtor/BACTIN (FOLD OF CONTROL)
P-mTOR	Over	19222.6	1.08368	1.53477
	Mock	9788.78	0.706086	1
			S6K./BACTIN	S6K/BACTIN (FOLD OF CONTROL)
S6K	Over	15298.4	0.86245	0.638316
	Mock	18731.4	1.35113	1
			P-S6K/BACTIN	P-S6K/BACTIN (FOLD OF CONTROL)
P-S6K	Over	17657.8	0.995463	0.870454
	Mock	15854.4	1.14361	1
			.../BACTIN	.../BACTIN (FOLD OF CONTROL)
B-actin	Over	17738.3
	Mock	13863.4
		Group	P-mTOR/mTOR
			relative density /ratio	relative density (FOLD OF CONTROL)
		Over	1.1863	1.67875
		Mock	0.706656	1
			P-S6K/S6K
			relative density /ratio	relative density (FOLD OF CONTROL)
		Over	1.15423	1.36367
		Mock	0.84641	1
