# Supplementary material for: Introduction of AGPAT3 gene as a regulator of cisplatin resistance in A2780 ovarian endometrioid carcinoma cell line
Source: PLoS One. 2025 Mar 10;20(3):e0318740. doi: 10.1371/journal.pone.0318740 (PMC11892817; doi:10.1371/journal.pone.0318740)
Supplement: S2 File — (ZIP) [file pone.0318740.s005.zip › 3-Down and Mock (Figure 4 C,D,E) - Copy.xlsx]

## Sheet: Sheet1
Gene	Group	Target density	relative density =TARGET DENSITY/LOADING CONTROL	relative density (FOLD OF CONTROL)
			AGPAT3/BACTIN	AGPAT3/BACTIN (FOLD OF CONTROL)
AGPAT3	Down(SH)	10469.2	0.797473	0.778499
	Mock(pRNA)	15038.9	1.02437	1
			m-TOR./BACTIN	m-TOR/BACTIN (FOLD OF CONTROL)
m-TOR	Down(SH)	16632.9	1.26697	1.09666
	Mock(pRNA)	16961	1.1553	1
			P-Mtor./BACTIN	P-Mtor/BACTIN (FOLD OF CONTROL)
P-mTOR	Down(SH)	1829	0.13932	0.129524
	Mock(pRNA)	15791.4	1.07563	1
			S6K./BACTIN	S6K/BACTIN (FOLD OF CONTROL)
S6K	Down(SH)	16722.4	1.27379	1.0411
	Mock(pRNA)	17962.4	1.22351	1
			P-S6K/BACTIN	P-S6K/BACTIN (FOLD OF CONTROL)
P-S6K	Down(SH)	1542.89	0.117527	0.104536
	Mock(pRNA)	16505.5	1.12427	1
			.../BACTIN	.../BACTIN (FOLD OF CONTROL)
B-actin	Down(SH)	13128
	Mock(pRNA)	14681
		Group	P-mTOR/mTOR
			relative density /ratio	relative density (FOLD OF CONTROL)
		Down(SH)	0.109963	0.118107
		Mock(pRNA)	0.931043	1
			P-S6K/S6K
			relative density /ratio	relative density (FOLD OF CONTROL)
		Down(SH)	0.0922649	0.100409
		Mock(pRNA)	0.918894	1
